# Supplementary material for: 4′-(4-Bromo­phen­yl)-1′-methyl­dispiro­[acenaphthyl­ene-1,2′-pyrrolidine-3′,2′′-indane]-2,1′′(1H)-dione
Source: Acta Crystallogr Sect E Struct Rep Online. 2012 Apr 13;68(Pt 5):o1340–1. doi: 10.1107/S1600536812014213 (PMC3344476; doi:10.1107/S1600536812014213)
Supplement: Supplementary file 1 [file e-68-o1340-sup1.cif]

##############################################################################
#                                                                            #
# This CIF contains the data in a paper accepted for publication in          #
# Acta Crystallographica Section E. It conforms to the requirements of       #
# Notes for Authors for Acta Crystallographica Section E, and has been       #
# peer reviewed under the auspices of the IUCr Commission on Journals.       #
#                                                                            #
# Full details of the Crystallographic Information File format               #
# are given in the paper "The Crystallographic Information File (CIF):       #
# a New Standard Archive File for Crystallography" by S. R. Hall, F. H.      #
# Allen and I. D. Brown [Acta Cryst. (1991), A47, 655-685].                  #
#                                                                            #
# The current version of the core CIF dictionary is obtainable from          #
# ftp://ftp.iucr.org/pub/cif_core.dic.                                       #
#                                                                            #
# Software is freely available for graphical display of the structure(s)     #
# in this CIF. For information consult the CIF software page                 #
# http://www.iucr.org/resources/cif/software.                                #
#                                                                            #
# This file may be used for bona fide research purposes within the           #
# scientific community so long as proper attribution is given to the journal # 
# article from which it was obtained.                                        #
#                                                                            #
##############################################################################
data_global
_audit_creation_method     'form.cif (version 2.0)'
_journal_data_validation_number     ?
_journal_date_recd_electronic     2012-03-22
_journal_date_accepted     2012-04-02
_journal_name_full     'Acta Crystallographica, Section E'
_journal_year     2012
_journal_volume     68
_journal_issue      5
_journal_page_first     o1340
_journal_page_last     o1341
_journal_paper_category     QO
_journal_paper_doi     10.1107/S1600536812014213
_journal_coeditor_code     LH5443
_publ_contact_author_name     'Ibrahim Abdul Razak'
_publ_contact_author_address
;
      School of Physics
      Universiti Sains Malaysia
      11800 USM, Penang
      MALAYSIA
;
_publ_contact_author_email     'arazaki@usm.my'
_publ_contact_author_fax     '604 6579150'
_publ_contact_author_phone     '604 6533438'
_publ_section_title
;\
4'-(4-Bromophenyl)-1'-methyldispiro[acenaphthylene-1,2'-pyrrolidine-3',2''-\
indane]-2,1''(1<i>H</i>)-dione
;
loop_
    _publ_author_name
    _publ_author_footnote
    _publ_author_address
    'Ang Chee Wei' ?
;
Institute for Research in Molecular Medicine
Universiti Sains Malaysia
Minden 11800, Penang,
Malaysia
;
    'Mohamed Ashraf Ali' ?
;
Institute for Research in Molecular Medicine
Universiti Sains Malaysia
Minden 11800, Penang,
Malaysia
;
    'Tan Soo Choon' ?
;
Institute for Research in Molecular Medicine
Universiti Sains Malaysia
Minden 11800, Penang,
Malaysia
;
    'Suhana Arshad' ?
;
School of Physics
Universiti Sains Malaysia
11800 USM, Penang
Malaysia
;
    'Ibrahim Abdul Razak'
;
Thomson Reuters ResearcherID: A-5599-2009.
;
;
School of Physics
Universiti Sains Malaysia
11800 USM, Penang
Malaysia
;
data_I
_audit_creation_method     SHELXL-97
_chemical_name_systematic
;
4'-(4-Bromophenyl)-1'-methyldispiro[acenaphthylene-1,2'-pyrrolidine-
3',2''-indane]-2,1''(1<i>H</i>)-dione
;
_chemical_name_common     ?
_chemical_formula_moiety     'C30 H22 Br N O2'
_chemical_formula_sum     'C30 H22 Br N O2'
_chemical_formula_iupac     'C30 H22 Br N O2'
_chemical_formula_weight     508.40
_chemical_melting_point     ?
_symmetry_cell_setting     monoclinic
_symmetry_space_group_name_H-M     'P 21/c'
_symmetry_space_group_name_Hall     '-P 2ybc'
loop_
    _symmetry_equiv_pos_as_xyz
    'x, y, z'
    '-x, y+1/2, -z+1/2'
    '-x, -y, -z'
    'x, -y-1/2, z-1/2'
_cell_length_a     8.66380(10)
_cell_length_b     19.9429(2)
_cell_length_c     13.52250(10)
_cell_angle_alpha     90.00
_cell_angle_beta     94.9370(10)
_cell_angle_gamma     90.00
_cell_volume     2327.77(4)
_cell_formula_units_Z     4
_cell_measurement_reflns_used     9857
_cell_measurement_theta_min     2.54
_cell_measurement_theta_max     33.44
_cell_measurement_temperature     100.0(10)
_exptl_crystal_description     'block'
_exptl_crystal_colour     'yellow'
_exptl_crystal_size_max     0.42
_exptl_crystal_size_mid     0.19
_exptl_crystal_size_min     0.17
_exptl_crystal_density_diffrn     1.451
_exptl_crystal_density_meas     ?
_exptl_crystal_density_method     'not measured'
_exptl_crystal_F_000     1040
_exptl_absorpt_coefficient_mu     1.795
_exptl_absorpt_correction_type     multi-scan
_exptl_absorpt_process_details     '(<i>SADABS</i>; Bruker, 2009)'
_exptl_absorpt_correction_T_min     0.5223
_exptl_absorpt_correction_T_max     0.7477
_exptl_special_details
;
The crystal was placed in the cold stream of an Oxford Cryosystems Cobra
open-flow nitrogen cryostat (Cosier & Glazer, 1986) operating at 100.0 (1) K.
;
_diffrn_ambient_temperature     100.0(10)
_diffrn_radiation_type     MoK\a
_diffrn_radiation_wavelength     0.71073
_diffrn_radiation_source     'fine-focus sealed tube'
_diffrn_radiation_monochromator     graphite
_diffrn_measurement_device_type
;
Bruker SMART APEXII CCD area-detector
;
_diffrn_measurement_method     '\f and \w scans'
_diffrn_detector_area_resol_mean     ?
_diffrn_reflns_number     31742
_diffrn_reflns_av_R_equivalents     0.0335
_diffrn_reflns_av_sigmaI/netI     0.0424
_diffrn_reflns_theta_min     1.82
_diffrn_reflns_theta_max     33.87
_diffrn_reflns_theta_full     33.87
_diffrn_measured_fraction_theta_max     0.987
_diffrn_measured_fraction_theta_full     0.987
_diffrn_reflns_limit_h_min     -12
_diffrn_reflns_limit_h_max     13
_diffrn_reflns_limit_k_min     -29
_diffrn_reflns_limit_k_max     31
_diffrn_reflns_limit_l_min     -19
_diffrn_reflns_limit_l_max     21
_diffrn_standards_number     0
_diffrn_standards_interval_count     .
_diffrn_standards_interval_time     .
_diffrn_standards_decay_%     ?
_refine_special_details
;
Refinement of <i>F</i>^2^ against ALL reflections. The weighted <i>R</i>-factor
<i>wR</i> and goodness of fit <i>S</i> are based on <i>F</i>^2^, conventional
<i>R</i>-factors <i>R</i> are based on <i>F</i>, with <i>F</i> set to zero for
negative <i>F</i>^2^. The threshold expression of <i>F</i>^2^ >
\s(<i>F</i>^2^) is used only for calculating <i>R</i>-factors(gt) <i>etc</i>.
and is not relevant to the choice of reflections for refinement.
<i>R</i>-factors based on <i>F</i>^2^ are statistically about twice as large
as those based on <i>F</i>, and <i>R</i>- factors based on ALL data will be
even larger.
;
_reflns_number_total     9279
_reflns_number_gt     6879
_reflns_threshold_expression     I>2\s(I)
_refine_ls_structure_factor_coef     Fsqd
_refine_ls_matrix_type     full
_refine_ls_R_factor_all     0.0624
_refine_ls_R_factor_gt     0.0363
_refine_ls_wR_factor_gt     0.0742
_refine_ls_wR_factor_ref     0.0845
_refine_ls_goodness_of_fit_ref     1.025
_refine_ls_restrained_S_all     1.025
_refine_ls_number_reflns     9279
_refine_ls_number_parameters     308
_refine_ls_number_restraints     0
_refine_ls_hydrogen_treatment     constr
_refine_ls_weighting_scheme     calc
_refine_ls_weighting_details
         'calc w=1/[\s^2^(Fo^2^)+(0.0334P)^2^+1.0020P] where P=(Fo^2^+2Fc^2^)/3'
_atom_sites_solution_hydrogens     geom
_atom_sites_solution_primary     direct
_atom_sites_solution_secondary     difmap
_refine_ls_shift/su_max     0.002
_refine_ls_shift/su_mean     0.000
_refine_diff_density_max     0.460
_refine_diff_density_min     -0.493
_refine_ls_extinction_method     none
_refine_ls_extinction_coef     ?
loop_
    _atom_type_symbol
    _atom_type_description
    _atom_type_scat_dispersion_real
    _atom_type_scat_dispersion_imag
    _atom_type_scat_source
    'C' 'C' 0.0033 0.0016
                         'International Tables Vol C Tables 4.2.6.8 and 6.1.1.4'
    'H' 'H' 0.0000 0.0000
                         'International Tables Vol C Tables 4.2.6.8 and 6.1.1.4'
    'N' 'N' 0.0061 0.0033
                         'International Tables Vol C Tables 4.2.6.8 and 6.1.1.4'
    'O' 'O' 0.0106 0.0060
                         'International Tables Vol C Tables 4.2.6.8 and 6.1.1.4'
    'Br' 'Br' -0.2901 2.4595
                         'International Tables Vol C Tables 4.2.6.8 and 6.1.1.4'
_computing_data_collection     'APEX2 (Bruker, 2009)'
_computing_cell_refinement     'SAINT (Bruker, 2009)'
_computing_data_reduction     'SAINT (Bruker, 2009)'
_computing_structure_solution     'SHELXTL (Sheldrick, 2008)'
_computing_structure_refinement     'SHELXTL (Sheldrick, 2008)'
_computing_molecular_graphics     'SHELXTL (Sheldrick, 2008)'
_computing_publication_material
                             'SHELXTL (Sheldrick, 2008) and PLATON (Spek, 2009)'
loop_
    _atom_site_type_symbol
    _atom_site_label
    _atom_site_fract_x
    _atom_site_fract_y
    _atom_site_fract_z
    _atom_site_U_iso_or_equiv
    _atom_site_adp_type
    _atom_site_calc_flag
    _atom_site_refinement_flags
    _atom_site_occupancy
    _atom_site_symmetry_multiplicity
    _atom_site_disorder_assembly
    _atom_site_disorder_group
    Br Br1 0.480071(19) 0.521944(7) 0.244244(11) 0.02379(5) Uani d . 1 1 . .
    O O1 1.13667(12) 0.37057(5) 0.06701(8) 0.0181(2) Uani d . 1 1 . .
    O O2 0.73424(12) 0.23859(5) -0.19577(7) 0.0196(2) Uani d . 1 1 . .
    N N1 1.02645(13) 0.34177(6) -0.14796(8) 0.0147(2) Uani d . 1 1 . .
    C C1 1.14407(15) 0.31588(7) 0.02741(10) 0.0143(2) Uani d . 1 1 . .
    C C2 1.25652(15) 0.26231(7) 0.05489(10) 0.0149(2) Uani d . 1 1 . .
    C C3 1.37067(16) 0.25607(7) 0.13200(10) 0.0171(3) Uani d . 1 1 . .
    H H3A 1.3852 0.2895 0.1820 0.020 Uiso calc R 1 1 . .
    C C4 1.46532(17) 0.19825(8) 0.13408(11) 0.0199(3) Uani d . 1 1 . .
    H H4A 1.5426 0.1923 0.1876 0.024 Uiso calc R 1 1 . .
    C C5 1.44836(16) 0.15013(7) 0.06027(11) 0.0194(3) Uani d . 1 1 . .
    H H5A 1.5149 0.1122 0.0638 0.023 Uiso calc R 1 1 . .
    C C6 1.33380(16) 0.15627(7) -0.02048(10) 0.0162(3) Uani d . 1 1 . .
    C C7 1.30942(17) 0.11341(7) -0.10429(11) 0.0187(3) Uani d . 1 1 . .
    H H7A 1.3706 0.0742 -0.1087 0.022 Uiso calc R 1 1 . .
    C C8 1.19717(17) 0.12873(7) -0.17900(11) 0.0193(3) Uani d . 1 1 . .
    H H8A 1.1838 0.0999 -0.2350 0.023 Uiso calc R 1 1 . .
    C C9 1.10026(17) 0.18618(7) -0.17541(10) 0.0168(3) Uani d . 1 1 . .
    H H9A 1.0238 0.1955 -0.2282 0.020 Uiso calc R 1 1 . .
    C C10 1.11894(16) 0.22784(6) -0.09453(10) 0.0143(2) Uani d . 1 1 . .
    C C11 1.23720(15) 0.21288(7) -0.01929(10) 0.0147(2) Uani d . 1 1 . .
    C C12 1.03831(15) 0.29248(7) -0.06780(10) 0.0135(2) Uani d . 1 1 . .
    C C13 0.86380(15) 0.28669(6) -0.04240(10) 0.0129(2) Uani d . 1 1 . .
    C C14 0.84775(16) 0.25846(7) 0.06297(10) 0.0145(2) Uani d . 1 1 . .
    H H14A 0.9399 0.2696 0.1084 0.017 Uiso calc R 1 1 . .
    H H14B 0.7543 0.2766 0.0908 0.017 Uiso calc R 1 1 . .
    C C15 0.83414(15) 0.18367(7) 0.04746(10) 0.0142(2) Uani d . 1 1 . .
    C C16 0.85513(16) 0.13264(7) 0.11705(11) 0.0182(3) Uani d . 1 1 . .
    H H16A 0.8831 0.1424 0.1850 0.022 Uiso calc R 1 1 . .
    C C17 0.83410(18) 0.06670(8) 0.08463(12) 0.0222(3) Uani d . 1 1 . .
    H H17A 0.8506 0.0311 0.1311 0.027 Uiso calc R 1 1 . .
    C C18 0.78920(18) 0.05166(7) -0.01488(12) 0.0229(3) Uani d . 1 1 . .
    H H18A 0.7741 0.0063 -0.0350 0.027 Uiso calc R 1 1 . .
    C C19 0.76666(17) 0.10280(7) -0.08419(11) 0.0198(3) Uani d . 1 1 . .
    H H19A 0.7348 0.0933 -0.1517 0.024 Uiso calc R 1 1 . .
    C C20 0.79213(16) 0.16845(7) -0.05171(10) 0.0152(2) Uani d . 1 1 . .
    C C21 0.78710(16) 0.23101(7) -0.11033(10) 0.0150(2) Uani d . 1 1 . .
    C C22 0.79283(15) 0.35678(7) -0.07174(10) 0.0142(2) Uani d . 1 1 . .
    H H22A 0.7097 0.3489 -0.1265 0.017 Uiso calc R 1 1 . .
    C C23 0.92408(16) 0.39505(7) -0.11737(10) 0.0157(2) Uani d . 1 1 . .
    H H23A 0.8830 0.4221 -0.1751 0.019 Uiso calc R 1 1 . .
    H H23B 0.9794 0.4250 -0.0678 0.019 Uiso calc R 1 1 . .
    C C24 0.71902(15) 0.39472(7) 0.00913(10) 0.0148(2) Uani d . 1 1 . .
    C C25 0.55805(16) 0.39731(7) 0.00765(11) 0.0182(3) Uani d . 1 1 . .
    H H25A 0.4969 0.3736 -0.0425 0.022 Uiso calc R 1 1 . .
    C C26 0.48464(17) 0.43384(7) 0.07808(12) 0.0210(3) Uani d . 1 1 . .
    H H26A 0.3748 0.4356 0.0758 0.025 Uiso calc R 1 1 . .
    C C27 0.57526(17) 0.46743(7) 0.15114(11) 0.0176(3) Uani d . 1 1 . .
    C C28 0.73546(17) 0.46420(7) 0.15679(11) 0.0185(3) Uani d . 1 1 . .
    H H28A 0.7960 0.4864 0.2088 0.022 Uiso calc R 1 1 . .
    C C29 0.80658(16) 0.42809(7) 0.08538(11) 0.0181(3) Uani d . 1 1 . .
    H H29A 0.9164 0.4261 0.0886 0.022 Uiso calc R 1 1 . .
    C C30 1.17364(17) 0.36523(7) -0.18036(11) 0.0200(3) Uani d . 1 1 . .
    H H30A 1.2386 0.3266 -0.1936 0.030 Uiso calc R 1 1 . .
    H H30B 1.2269 0.3929 -0.1282 0.030 Uiso calc R 1 1 . .
    H H30C 1.1542 0.3919 -0.2410 0.030 Uiso calc R 1 1 . .
loop_
    _atom_site_aniso_label
    _atom_site_aniso_U_11
    _atom_site_aniso_U_22
    _atom_site_aniso_U_33
    _atom_site_aniso_U_12
    _atom_site_aniso_U_13
    _atom_site_aniso_U_23
    Br1 0.03158(9) 0.01891(7) 0.02255(8) 0.00434(6) 0.01203(6) 0.00014(6)
    O1 0.0180(5) 0.0160(5) 0.0198(5) -0.0010(4) -0.0013(4) -0.0046(4)
    O2 0.0239(5) 0.0195(5) 0.0144(5) -0.0010(4) -0.0047(4) -0.0009(4)
    N1 0.0153(5) 0.0139(5) 0.0150(5) 0.0004(4) 0.0016(4) 0.0022(4)
    C1 0.0133(6) 0.0162(6) 0.0134(6) -0.0021(4) 0.0009(5) 0.0006(5)
    C2 0.0141(6) 0.0155(6) 0.0151(6) -0.0003(4) 0.0008(5) 0.0011(5)
    C3 0.0164(6) 0.0189(6) 0.0156(6) -0.0007(5) -0.0010(5) 0.0007(5)
    C4 0.0159(6) 0.0247(7) 0.0187(7) 0.0014(5) -0.0017(5) 0.0040(6)
    C5 0.0182(6) 0.0193(7) 0.0207(7) 0.0039(5) 0.0013(5) 0.0044(5)
    C6 0.0166(6) 0.0163(6) 0.0160(6) 0.0014(5) 0.0024(5) 0.0022(5)
    C7 0.0220(7) 0.0150(6) 0.0196(7) 0.0039(5) 0.0039(5) 0.0002(5)
    C8 0.0249(7) 0.0172(6) 0.0160(6) 0.0010(5) 0.0030(5) -0.0018(5)
    C9 0.0202(6) 0.0171(6) 0.0129(6) 0.0010(5) -0.0004(5) 0.0001(5)
    C10 0.0155(6) 0.0138(6) 0.0136(6) -0.0005(4) 0.0015(5) 0.0008(5)
    C11 0.0145(6) 0.0151(6) 0.0146(6) -0.0005(5) 0.0018(5) 0.0013(5)
    C12 0.0134(6) 0.0137(6) 0.0131(6) -0.0004(4) -0.0009(5) -0.0005(5)
    C13 0.0139(6) 0.0122(5) 0.0122(6) -0.0004(4) -0.0005(5) -0.0004(4)
    C14 0.0172(6) 0.0142(6) 0.0118(6) -0.0015(5) -0.0002(5) -0.0001(5)
    C15 0.0137(6) 0.0142(6) 0.0146(6) -0.0012(4) 0.0007(5) -0.0006(5)
    C16 0.0184(6) 0.0188(6) 0.0175(6) -0.0009(5) 0.0008(5) 0.0026(5)
    C17 0.0247(7) 0.0170(6) 0.0249(7) 0.0011(5) 0.0030(6) 0.0049(6)
    C18 0.0281(8) 0.0128(6) 0.0282(8) -0.0017(5) 0.0052(6) -0.0020(6)
    C19 0.0242(7) 0.0164(6) 0.0190(7) -0.0032(5) 0.0033(5) -0.0037(5)
    C20 0.0163(6) 0.0141(6) 0.0150(6) -0.0020(5) 0.0004(5) -0.0001(5)
    C21 0.0153(6) 0.0147(6) 0.0148(6) -0.0006(4) 0.0005(5) -0.0016(5)
    C22 0.0156(6) 0.0135(6) 0.0130(6) 0.0013(4) -0.0013(5) 0.0000(5)
    C23 0.0193(6) 0.0119(6) 0.0157(6) 0.0008(5) 0.0006(5) 0.0015(5)
    C24 0.0162(6) 0.0120(6) 0.0160(6) 0.0009(4) 0.0006(5) 0.0016(5)
    C25 0.0171(6) 0.0157(6) 0.0214(7) -0.0022(5) -0.0003(5) -0.0016(5)
    C26 0.0171(6) 0.0192(7) 0.0273(7) -0.0010(5) 0.0050(6) -0.0001(6)
    C27 0.0230(7) 0.0130(6) 0.0178(6) 0.0017(5) 0.0063(5) 0.0022(5)
    C28 0.0225(7) 0.0157(6) 0.0171(6) 0.0012(5) 0.0006(5) -0.0013(5)
    C29 0.0173(6) 0.0179(6) 0.0189(7) 0.0015(5) -0.0003(5) -0.0018(5)
    C30 0.0188(6) 0.0200(7) 0.0217(7) -0.0012(5) 0.0044(5) 0.0028(6)
_geom_special_details
;
All e.s.d.'s (except the e.s.d. in the dihedral angle between two l.s. planes)
are estimated using the full covariance matrix. The cell e.s.d.'s are taken
into account individually in the estimation of e.s.d.'s in distances, angles
and torsion angles; correlations between e.s.d.'s in cell parameters are only
used when they are defined by crystal symmetry. An approximate (isotropic)
treatment of cell e.s.d.'s is used for estimating e.s.d.'s involving l.s.
planes.
;
loop_
    _geom_bond_atom_site_label_1
    _geom_bond_atom_site_label_2
    _geom_bond_site_symmetry_2
    _geom_bond_distance
    _geom_bond_publ_flag
    Br1 C27 . 1.9043(13) ?
    O1 C1 . 1.2192(16) ?
    O2 C21 . 1.2151(17) ?
    N1 C12 . 1.4604(17) ?
    N1 C30 . 1.4606(17) ?
    N1 C23 . 1.4662(17) ?
    C1 C2 . 1.4718(19) ?
    C1 C12 . 1.5848(19) ?
    C2 C3 . 1.380(2) ?
    C2 C11 . 1.4061(19) ?
    C3 C4 . 1.414(2) ?
    C3 H3A . 0.9500 ?
    C4 C5 . 1.383(2) ?
    C4 H4A . 0.9500 ?
    C5 C6 . 1.416(2) ?
    C5 H5A . 0.9500 ?
    C6 C11 . 1.4062(19) ?
    C6 C7 . 1.421(2) ?
    C7 C8 . 1.375(2) ?
    C7 H7A . 0.9500 ?
    C8 C9 . 1.424(2) ?
    C8 H8A . 0.9500 ?
    C9 C10 . 1.3721(19) ?
    C9 H9A . 0.9500 ?
    C10 C11 . 1.412(2) ?
    C10 C12 . 1.5244(18) ?
    C12 C13 . 1.5831(18) ?
    C13 C14 . 1.5495(18) ?
    C13 C21 . 1.5533(19) ?
    C13 C22 . 1.5644(18) ?
    C14 C15 . 1.5093(19) ?
    C14 H14A . 0.9900 ?
    C14 H14B . 0.9900 ?
    C15 C16 . 1.3873(19) ?
    C15 C20 . 1.3925(19) ?
    C16 C17 . 1.393(2) ?
    C16 H16A . 0.9500 ?
    C17 C18 . 1.401(2) ?
    C17 H17A . 0.9500 ?
    C18 C19 . 1.388(2) ?
    C18 H18A . 0.9500 ?
    C19 C20 . 1.3924(19) ?
    C19 H19A . 0.9500 ?
    C20 C21 . 1.4769(19) ?
    C22 C24 . 1.5158(18) ?
    C22 C23 . 1.5418(18) ?
    C22 H22A . 1.0000 ?
    C23 H23A . 0.9900 ?
    C23 H23B . 0.9900 ?
    C24 C25 . 1.3941(19) ?
    C24 C29 . 1.395(2) ?
    C25 C26 . 1.395(2) ?
    C25 H25A . 0.9500 ?
    C26 C27 . 1.381(2) ?
    C26 H26A . 0.9500 ?
    C27 C28 . 1.385(2) ?
    C28 C29 . 1.3902(19) ?
    C28 H28A . 0.9500 ?
    C29 H29A . 0.9500 ?
    C30 H30A . 0.9800 ?
    C30 H30B . 0.9800 ?
    C30 H30C . 0.9800 ?
loop_
    _geom_angle_atom_site_label_1
    _geom_angle_atom_site_label_2
    _geom_angle_atom_site_label_3
    _geom_angle_site_symmetry_1
    _geom_angle_site_symmetry_3
    _geom_angle
    _geom_angle_publ_flag
    C12 N1 C30 . . 115.52(11) ?
    C12 N1 C23 . . 106.50(10) ?
    C30 N1 C23 . . 114.67(11) ?
    O1 C1 C2 . . 126.66(13) ?
    O1 C1 C12 . . 124.87(12) ?
    C2 C1 C12 . . 108.38(11) ?
    C3 C2 C11 . . 120.63(13) ?
    C3 C2 C1 . . 132.24(13) ?
    C11 C2 C1 . . 107.05(12) ?
    C2 C3 C4 . . 117.74(13) ?
    C2 C3 H3A . . 121.1 ?
    C4 C3 H3A . . 121.1 ?
    C5 C4 C3 . . 121.74(14) ?
    C5 C4 H4A . . 119.1 ?
    C3 C4 H4A . . 119.1 ?
    C4 C5 C6 . . 121.34(13) ?
    C4 C5 H5A . . 119.3 ?
    C6 C5 H5A . . 119.3 ?
    C11 C6 C5 . . 116.03(13) ?
    C11 C6 C7 . . 116.38(13) ?
    C5 C6 C7 . . 127.53(13) ?
    C8 C7 C6 . . 119.97(13) ?
    C8 C7 H7A . . 120.0 ?
    C6 C7 H7A . . 120.0 ?
    C7 C8 C9 . . 122.40(13) ?
    C7 C8 H8A . . 118.8 ?
    C9 C8 H8A . . 118.8 ?
    C10 C9 C8 . . 119.01(13) ?
    C10 C9 H9A . . 120.5 ?
    C8 C9 H9A . . 120.5 ?
    C9 C10 C11 . . 118.35(12) ?
    C9 C10 C12 . . 132.54(13) ?
    C11 C10 C12 . . 109.07(12) ?
    C2 C11 C6 . . 122.45(13) ?
    C2 C11 C10 . . 113.59(12) ?
    C6 C11 C10 . . 123.85(13) ?
    N1 C12 C10 . . 113.43(10) ?
    N1 C12 C13 . . 101.69(10) ?
    C10 C12 C13 . . 117.09(11) ?
    N1 C12 C1 . . 113.80(11) ?
    C10 C12 C1 . . 101.36(11) ?
    C13 C12 C1 . . 109.96(10) ?
    C14 C13 C21 . . 102.49(10) ?
    C14 C13 C22 . . 119.57(10) ?
    C21 C13 C22 . . 110.48(11) ?
    C14 C13 C12 . . 112.89(11) ?
    C21 C13 C12 . . 106.97(10) ?
    C22 C13 C12 . . 103.99(10) ?
    C15 C14 C13 . . 104.09(10) ?
    C15 C14 H14A . . 110.9 ?
    C13 C14 H14A . . 110.9 ?
    C15 C14 H14B . . 110.9 ?
    C13 C14 H14B . . 110.9 ?
    H14A C14 H14B . . 109.0 ?
    C16 C15 C20 . . 120.09(13) ?
    C16 C15 C14 . . 128.79(12) ?
    C20 C15 C14 . . 111.10(11) ?
    C15 C16 C17 . . 118.23(14) ?
    C15 C16 H16A . . 120.9 ?
    C17 C16 H16A . . 120.9 ?
    C16 C17 C18 . . 121.49(14) ?
    C16 C17 H17A . . 119.3 ?
    C18 C17 H17A . . 119.3 ?
    C19 C18 C17 . . 120.20(14) ?
    C19 C18 H18A . . 119.9 ?
    C17 C18 H18A . . 119.9 ?
    C18 C19 C20 . . 117.95(14) ?
    C18 C19 H19A . . 121.0 ?
    C20 C19 H19A . . 121.0 ?
    C19 C20 C15 . . 122.01(13) ?
    C19 C20 C21 . . 128.94(13) ?
    C15 C20 C21 . . 109.02(12) ?
    O2 C21 C20 . . 127.35(13) ?
    O2 C21 C13 . . 125.48(12) ?
    C20 C21 C13 . . 107.17(11) ?
    C24 C22 C23 . . 114.40(11) ?
    C24 C22 C13 . . 116.36(11) ?
    C23 C22 C13 . . 104.86(10) ?
    C24 C22 H22A . . 106.9 ?
    C23 C22 H22A . . 106.9 ?
    C13 C22 H22A . . 106.9 ?
    N1 C23 C22 . . 103.83(10) ?
    N1 C23 H23A . . 111.0 ?
    C22 C23 H23A . . 111.0 ?
    N1 C23 H23B . . 111.0 ?
    C22 C23 H23B . . 111.0 ?
    H23A C23 H23B . . 109.0 ?
    C25 C24 C29 . . 118.20(12) ?
    C25 C24 C22 . . 119.46(13) ?
    C29 C24 C22 . . 122.34(12) ?
    C24 C25 C26 . . 121.59(14) ?
    C24 C25 H25A . . 119.2 ?
    C26 C25 H25A . . 119.2 ?
    C27 C26 C25 . . 118.49(13) ?
    C27 C26 H26A . . 120.8 ?
    C25 C26 H26A . . 120.8 ?
    C26 C27 C28 . . 121.48(13) ?
    C26 C27 Br1 . . 119.86(11) ?
    C28 C27 Br1 . . 118.63(11) ?
    C27 C28 C29 . . 119.19(14) ?
    C27 C28 H28A . . 120.4 ?
    C29 C28 H28A . . 120.4 ?
    C28 C29 C24 . . 121.00(13) ?
    C28 C29 H29A . . 119.5 ?
    C24 C29 H29A . . 119.5 ?
    N1 C30 H30A . . 109.5 ?
    N1 C30 H30B . . 109.5 ?
    H30A C30 H30B . . 109.5 ?
    N1 C30 H30C . . 109.5 ?
    H30A C30 H30C . . 109.5 ?
    H30B C30 H30C . . 109.5 ?
loop_
    _geom_torsion_atom_site_label_1
    _geom_torsion_atom_site_label_2
    _geom_torsion_atom_site_label_3
    _geom_torsion_atom_site_label_4
    _geom_torsion_site_symmetry_1
    _geom_torsion_site_symmetry_2
    _geom_torsion_site_symmetry_3
    _geom_torsion_site_symmetry_4
    _geom_torsion
    _geom_torsion_publ_flag
    O1 C1 C2 C3 . . . . 5.4(2) ?
    C12 C1 C2 C3 . . . . -178.06(14) ?
    O1 C1 C2 C11 . . . . -171.24(13) ?
    C12 C1 C2 C11 . . . . 5.34(14) ?
    C11 C2 C3 C4 . . . . -0.7(2) ?
    C1 C2 C3 C4 . . . . -176.92(13) ?
    C2 C3 C4 C5 . . . . 1.9(2) ?
    C3 C4 C5 C6 . . . . -0.7(2) ?
    C4 C5 C6 C11 . . . . -1.6(2) ?
    C4 C5 C6 C7 . . . . 175.66(14) ?
    C11 C6 C7 C8 . . . . 0.64(19) ?
    C5 C6 C7 C8 . . . . -176.58(14) ?
    C6 C7 C8 C9 . . . . -1.2(2) ?
    C7 C8 C9 C10 . . . . -0.1(2) ?
    C8 C9 C10 C11 . . . . 1.82(19) ?
    C8 C9 C10 C12 . . . . 179.18(13) ?
    C3 C2 C11 C6 . . . . -1.7(2) ?
    C1 C2 C11 C6 . . . . 175.40(12) ?
    C3 C2 C11 C10 . . . . -177.99(12) ?
    C1 C2 C11 C10 . . . . -0.91(15) ?
    C5 C6 C11 C2 . . . . 2.75(19) ?
    C7 C6 C11 C2 . . . . -174.79(12) ?
    C5 C6 C11 C10 . . . . 178.69(12) ?
    C7 C6 C11 C10 . . . . 1.15(19) ?
    C9 C10 C11 C2 . . . . 173.85(12) ?
    C12 C10 C11 C2 . . . . -4.09(15) ?
    C9 C10 C11 C6 . . . . -2.4(2) ?
    C12 C10 C11 C6 . . . . 179.65(12) ?
    C30 N1 C12 C10 . . . . -61.01(15) ?
    C23 N1 C12 C10 . . . . 170.39(11) ?
    C30 N1 C12 C13 . . . . 172.37(11) ?
    C23 N1 C12 C13 . . . . 43.77(13) ?
    C30 N1 C12 C1 . . . . 54.18(15) ?
    C23 N1 C12 C1 . . . . -74.42(13) ?
    C9 C10 C12 N1 . . . . -48.4(2) ?
    C11 C10 C12 N1 . . . . 129.14(12) ?
    C9 C10 C12 C13 . . . . 69.61(19) ?
    C11 C10 C12 C13 . . . . -112.85(13) ?
    C9 C10 C12 C1 . . . . -170.79(14) ?
    C11 C10 C12 C1 . . . . 6.75(13) ?
    O1 C1 C12 N1 . . . . 47.22(17) ?
    C2 C1 C12 N1 . . . . -129.43(11) ?
    O1 C1 C12 C10 . . . . 169.35(12) ?
    C2 C1 C12 C10 . . . . -7.30(13) ?
    O1 C1 C12 C13 . . . . -66.10(16) ?
    C2 C1 C12 C13 . . . . 117.25(11) ?
    N1 C12 C13 C14 . . . . -159.00(10) ?
    C10 C12 C13 C14 . . . . 76.81(14) ?
    C1 C12 C13 C14 . . . . -38.09(14) ?
    N1 C12 C13 C21 . . . . 89.02(12) ?
    C10 C12 C13 C21 . . . . -35.17(15) ?
    C1 C12 C13 C21 . . . . -150.08(11) ?
    N1 C12 C13 C22 . . . . -27.92(12) ?
    C10 C12 C13 C22 . . . . -152.10(11) ?
    C1 C12 C13 C22 . . . . 92.99(12) ?
    C21 C13 C14 C15 . . . . 23.95(13) ?
    C22 C13 C14 C15 . . . . 146.48(11) ?
    C12 C13 C14 C15 . . . . -90.76(12) ?
    C13 C14 C15 C16 . . . . 162.48(13) ?
    C13 C14 C15 C20 . . . . -18.65(14) ?
    C20 C15 C16 C17 . . . . 0.4(2) ?
    C14 C15 C16 C17 . . . . 179.22(13) ?
    C15 C16 C17 C18 . . . . -1.6(2) ?
    C16 C17 C18 C19 . . . . 0.9(2) ?
    C17 C18 C19 C20 . . . . 0.9(2) ?
    C18 C19 C20 C15 . . . . -2.0(2) ?
    C18 C19 C20 C21 . . . . 175.43(14) ?
    C16 C15 C20 C19 . . . . 1.4(2) ?
    C14 C15 C20 C19 . . . . -177.59(12) ?
    C16 C15 C20 C21 . . . . -176.52(12) ?
    C14 C15 C20 C21 . . . . 4.50(15) ?
    C19 C20 C21 O2 . . . . 13.6(2) ?
    C15 C20 C21 O2 . . . . -168.64(14) ?
    C19 C20 C21 C13 . . . . -166.02(14) ?
    C15 C20 C21 C13 . . . . 11.70(14) ?
    C14 C13 C21 O2 . . . . 158.12(13) ?
    C22 C13 C21 O2 . . . . 29.63(18) ?
    C12 C13 C21 O2 . . . . -82.93(16) ?
    C14 C13 C21 C20 . . . . -22.21(13) ?
    C22 C13 C21 C20 . . . . -150.69(11) ?
    C12 C13 C21 C20 . . . . 96.74(12) ?
    C14 C13 C22 C24 . . . . 3.30(17) ?
    C21 C13 C22 C24 . . . . 121.81(12) ?
    C12 C13 C22 C24 . . . . -123.73(12) ?
    C14 C13 C22 C23 . . . . 130.78(12) ?
    C21 C13 C22 C23 . . . . -110.71(12) ?
    C12 C13 C22 C23 . . . . 3.75(13) ?
    C12 N1 C23 C22 . . . . -42.08(13) ?
    C30 N1 C23 C22 . . . . -171.17(11) ?
    C24 C22 C23 N1 . . . . 150.47(11) ?
    C13 C22 C23 N1 . . . . 21.81(13) ?
    C23 C22 C24 C25 . . . . 133.34(13) ?
    C13 C22 C24 C25 . . . . -104.04(15) ?
    C23 C22 C24 C29 . . . . -46.03(18) ?
    C13 C22 C24 C29 . . . . 76.59(16) ?
    C29 C24 C25 C26 . . . . 2.0(2) ?
    C22 C24 C25 C26 . . . . -177.35(13) ?
    C24 C25 C26 C27 . . . . -0.7(2) ?
    C25 C26 C27 C28 . . . . -1.5(2) ?
    C25 C26 C27 Br1 . . . . 176.49(11) ?
    C26 C27 C28 C29 . . . . 2.1(2) ?
    Br1 C27 C28 C29 . . . . -175.86(11) ?
    C27 C28 C29 C24 . . . . -0.6(2) ?
    C25 C24 C29 C28 . . . . -1.4(2) ?
    C22 C24 C29 C28 . . . . 178.00(13) ?
loop_
    _geom_hbond_atom_site_label_D
    _geom_hbond_atom_site_label_H
    _geom_hbond_atom_site_label_A
    _geom_hbond_site_symmetry_A
    _geom_hbond_distance_DH
    _geom_hbond_distance_HA
    _geom_hbond_distance_DA
    _geom_hbond_angle_DHA
    _geom_hbond_publ_flag
    C29 H29A O1 . 0.9500 2.2500 3.1110(17) 151.00 yes
    C4 H4A O2 4_666 0.95 2.59 3.3743(19) 140.4 yes
    C16 H16A N1 4_566 0.95 2.50 3.4278(19) 164.7 yes
    C26 H26A O1 1_455 0.9500 2.4300 3.2597(18) 146.00 yes
    C5 H5A Cg1 1_655 0.9500 2.71 3.3186(15) 123 yes
_iucr_refine_instructions_details
;
TITL as3a_0m in P2(1)/c (100K)
CELL 0.71073   8.6638  19.9429  13.5225  90.000  94.937  90.000
ZERR    4.00   0.0001   0.0002   0.0001   0.000   0.001   0.000
LATT  1
SYMM -X, 0.5+Y, 0.5-Z
SFAC C H N O BR
UNIT 120 88 4 8 4
TEMP -173.000
SIZE 0.172 0.189 0.416
L.S. 10
BOND $H
FMAP 2 1 60
OMIT 10 0 4
OMIT 7 15 12
OMIT -3 19 13
OMIT -6 20 12
EQIV $1 1+x,1/2-y,1/2+z
HTAB C4 O2_$1
EQIV $2 x,1/2-y,1/2+z
HTAB C16 N1_$2
PLAN 20
ACTA
CONF
WGHT      0.0334      1.0020
FVAR       0.36374
BR1   5    0.480071    0.521944    0.244244    11.00000    0.03158    0.01891 =
         0.02255    0.00014    0.01203    0.00434
O1    4    1.136668    0.370568    0.067011    11.00000    0.01804    0.01604 =
         0.01980   -0.00463   -0.00128   -0.00095
O2    4    0.734244    0.238587   -0.195770    11.00000    0.02389    0.01953 =
         0.01436   -0.00093   -0.00466   -0.00103
N1    3    1.026448    0.341770   -0.147957    11.00000    0.01530    0.01393 =
         0.01495    0.00217    0.00164    0.00038
C1    1    1.144065    0.315877    0.027408    11.00000    0.01327    0.01620 =
         0.01343    0.00061    0.00094   -0.00206
C2    1    1.256521    0.262310    0.054891    11.00000    0.01407    0.01545 =
         0.01506    0.00109    0.00077   -0.00035
C3    1    1.370674    0.256067    0.131998    11.00000    0.01639    0.01888 =
         0.01556    0.00066   -0.00100   -0.00068
AFIX  43
H3A   2    1.385188    0.289486    0.181997    11.00000   -1.20000
AFIX   0
C4    1    1.465318    0.198253    0.134082    11.00000    0.01588    0.02468 =
         0.01872    0.00396   -0.00166    0.00137
AFIX  43
H4A   2    1.542606    0.192295    0.187582    11.00000   -1.20000
AFIX   0
C5    1    1.448361    0.150126    0.060274    11.00000    0.01823    0.01927 =
         0.02069    0.00444    0.00131    0.00391
AFIX  43
H5A   2    1.514907    0.112184    0.063825    11.00000   -1.20000
AFIX   0
C6    1    1.333798    0.156271   -0.020480    11.00000    0.01661    0.01626 =
         0.01598    0.00223    0.00244    0.00137
C7    1    1.309417    0.113407   -0.104292    11.00000    0.02200    0.01495 =
         0.01956    0.00024    0.00394    0.00394
AFIX  43
H7A   2    1.370640    0.074177   -0.108714    11.00000   -1.20000
AFIX   0
C8    1    1.197171    0.128732   -0.178997    11.00000    0.02492    0.01720 =
         0.01596   -0.00178    0.00299    0.00105
AFIX  43
H8A   2    1.183799    0.099938   -0.235045    11.00000   -1.20000
AFIX   0
C9    1    1.100259    0.186176   -0.175414    11.00000    0.02024    0.01707 =
         0.01285    0.00014   -0.00038    0.00102
AFIX  43
H9A   2    1.023793    0.195521   -0.228243    11.00000   -1.20000
AFIX   0
C10   1    1.118940    0.227842   -0.094528    11.00000    0.01546    0.01385 =
         0.01364    0.00077    0.00149   -0.00048
C11   1    1.237200    0.212876   -0.019288    11.00000    0.01449    0.01512 =
         0.01463    0.00129    0.00180   -0.00053
C12   1    1.038306    0.292478   -0.067797    11.00000    0.01345    0.01368 =
         0.01306   -0.00055   -0.00089   -0.00038
C13   1    0.863804    0.286688   -0.042404    11.00000    0.01392    0.01219 =
         0.01218   -0.00041   -0.00046   -0.00037
C14   1    0.847746    0.258455    0.062969    11.00000    0.01719    0.01420 =
         0.01185   -0.00008   -0.00021   -0.00151
AFIX  23
H14A  2    0.939932    0.269608    0.108385    11.00000   -1.20000
H14B  2    0.754298    0.276603    0.090762    11.00000   -1.20000
AFIX   0
C15   1    0.834143    0.183671    0.047463    11.00000    0.01373    0.01422 =
         0.01464   -0.00061    0.00069   -0.00122
C16   1    0.855125    0.132641    0.117049    11.00000    0.01836    0.01877 =
         0.01745    0.00264    0.00077   -0.00090
AFIX  43
H16A  2    0.883083    0.142403    0.184996    11.00000   -1.20000
AFIX   0
C17   1    0.834103    0.066696    0.084629    11.00000    0.02474    0.01703 =
         0.02489    0.00492    0.00300    0.00114
AFIX  43
H17A  2    0.850598    0.031125    0.131064    11.00000   -1.20000
AFIX   0
C18   1    0.789198    0.051665   -0.014881    11.00000    0.02808    0.01280 =
         0.02823   -0.00200    0.00523   -0.00169
AFIX  43
H18A  2    0.774125    0.006322   -0.034977    11.00000   -1.20000
AFIX   0
C19   1    0.766663    0.102802   -0.084194    11.00000    0.02421    0.01635 =
         0.01902   -0.00373    0.00326   -0.00325
AFIX  43
H19A  2    0.734839    0.093320   -0.151731    11.00000   -1.20000
AFIX   0
C20   1    0.792132    0.168447   -0.051709    11.00000    0.01633    0.01415 =
         0.01503   -0.00014    0.00041   -0.00200
C21   1    0.787103    0.231015   -0.110328    11.00000    0.01533    0.01466 =
         0.01481   -0.00162    0.00053   -0.00058
C22   1    0.792825    0.356778   -0.071742    11.00000    0.01563    0.01350 =
         0.01300   -0.00002   -0.00131    0.00130
AFIX  13
H22A  2    0.709656    0.348932   -0.126492    11.00000   -1.20000
AFIX   0
C23   1    0.924076    0.395047   -0.117374    11.00000    0.01929    0.01187 =
         0.01567    0.00153    0.00056    0.00077
AFIX  23
H23A  2    0.882995    0.422139   -0.175100    11.00000   -1.20000
H23B  2    0.979425    0.424964   -0.067794    11.00000   -1.20000
AFIX   0
C24   1    0.719022    0.394718    0.009129    11.00000    0.01621    0.01201 =
         0.01596    0.00159    0.00055    0.00088
C25   1    0.558045    0.397308    0.007650    11.00000    0.01713    0.01566 =
         0.02141   -0.00157   -0.00032   -0.00216
AFIX  43
H25A  2    0.496852    0.373626   -0.042520    11.00000   -1.20000
AFIX   0
C26   1    0.484643    0.433843    0.078076    11.00000    0.01711    0.01919 =
         0.02733   -0.00009    0.00504   -0.00101
AFIX  43
H26A  2    0.374818    0.435582    0.075827    11.00000   -1.20000
AFIX   0
C27   1    0.575264    0.467425    0.151137    11.00000    0.02296    0.01296 =
         0.01782    0.00218    0.00633    0.00171
C28   1    0.735463    0.464195    0.156785    11.00000    0.02254    0.01568 =
         0.01706   -0.00132    0.00061    0.00117
AFIX  43
H28A  2    0.796015    0.486379    0.208819    11.00000   -1.20000
AFIX   0
C29   1    0.806577    0.428095    0.085384    11.00000    0.01733    0.01785 =
         0.01888   -0.00176   -0.00034    0.00154
AFIX  43
H29A  2    0.916449    0.426118    0.088554    11.00000   -1.20000
AFIX   0
C30   1    1.173642    0.365230   -0.180361    11.00000    0.01885    0.02000 =
         0.02174    0.00277    0.00439   -0.00124
AFIX 137
H30A  2    1.238626    0.326592   -0.193645    11.00000   -1.50000
H30B  2    1.226863    0.392941   -0.128153    11.00000   -1.50000
H30C  2    1.154198    0.391897   -0.241026    11.00000   -1.50000
HKLF 4
REM  as3a_0m in P2(1)/c (100K)
REM R1 =  0.0363 for   6879 Fo > 4sig(Fo)  and  0.0624 for all   9279 data
REM    308 parameters refined using      0 restraints
END
WGHT      0.0334      1.0020
REM Highest difference peak  0.460,  deepest hole -0.493,  1-sigma level  0.077
Q1    1   1.2824  0.1823 -0.0163  11.00000  0.05    0.46
Q2    1   0.8077  0.1747 -0.0012  11.00000  0.05    0.44
Q3    1   0.7619  0.1383 -0.0629  11.00000  0.05    0.44
Q4    1   1.1828  0.2183 -0.0610  11.00000  0.05    0.43
Q5    1   0.8589  0.3773 -0.0982  11.00000  0.05    0.43
Q6    1   1.2712  0.2382  0.0215  11.00000  0.05    0.43
Q7    1   0.5535  0.5205  0.2819  11.00000  0.05    0.43
Q8    1   1.0880  0.3045 -0.0188  11.00000  0.05    0.42
Q9    1   1.3206  0.2600  0.0843  11.00000  0.05    0.42
Q10   1   0.7738  0.3762 -0.0213  11.00000  0.05    0.41
Q11   1   0.5226  0.5214  0.2992  11.00000  0.05    0.40
Q12   1   0.6391  0.3990  0.0174  11.00000  0.05    0.40
Q13   1   1.3870  0.1556  0.0199  11.00000  0.05    0.39
Q14   1   0.5329  0.4206  0.0456  11.00000  0.05    0.39
Q15   1   0.8475  0.0997  0.1076  11.00000  0.05    0.39
Q16   1   1.4140  0.2252  0.1267  11.00000  0.05    0.38
Q17   1   0.8192  0.2616 -0.0807  11.00000  0.05    0.38
Q18   1   0.7927  0.1952 -0.0758  11.00000  0.05    0.38
Q19   1   0.6639  0.4656  0.1721  11.00000  0.05    0.38
Q20   1   1.4253  0.1782  0.0988  11.00000  0.05    0.38
;
