# Supplementary material for: 4′-(4-Bromo­phen­yl)-1′-methyl­dispiro­[acenaphthyl­ene-1,2′-pyrrolidine-3′,2′′-indane]-2,1′′(1H)-dione
Source: Acta Crystallogr Sect E Struct Rep Online. 2012 Apr 13;68(Pt 5):o1340–1. doi: 10.1107/S1600536812014213 (PMC3344476; doi:10.1107/S1600536812014213)
Supplement: Supplementary file 2 [file e-68-o1340-Isup2.hkl]

# 
# h,k,l, Fc-squared, Fo-squared, sigma(Fo-squared) and status flag 
# 
data_I
_shelx_title ' as3a_0m in P2(1)/c (100K)' 
_shelx_refln_list_code          4 
_shelx_F_calc_maximum      269.24 
_exptl_crystal_F_000      1040.00 
_reflns_d_resolution_high  0.6377 
 
loop_ 
 _symmetry_equiv_pos_as_xyz 
 'x, y, z' 
 '-x, y+1/2, -z+1/2' 
 '-x, -y, -z' 
 'x, -y-1/2, z-1/2' 
 
_cell_length_a     8.6638 
_cell_length_b    19.9429 
_cell_length_c    13.5225 
_cell_angle_alpha  90.000 
_cell_angle_beta   94.937 
_cell_angle_gamma  90.000 
 
_shelx_F_squared_multiplier     1.000 
 
loop_ 
 _refln_index_h 
 _refln_index_k 
 _refln_index_l 
 _refln_F_squared_calc 
 _refln_F_squared_meas 
 _refln_F_squared_sigma 
 _refln_observed_status 
   1   0   0      652.83      656.12     11.49 o 
   2   0   0     2167.96     2473.74     54.89 o 
   3   0   0    72492.78    73896.40    800.11 o 
   4   0   0    10898.36    11110.16    132.90 o 
   5   0   0     1805.65     1618.16     23.19 o 
   6   0   0     3619.28     3570.98     43.18 o 
   7   0   0      241.08      266.94     12.37 o 
   8   0   0      816.08      801.81     26.32 o 
   9   0   0      110.90      114.31     19.52 o 
  10   0   0      136.74      155.73     40.04 o 
  11   0   0       62.36       80.50     37.43 o 
  12   0   0      114.59      126.48     47.04 o 
  13   0   0        0.82      -16.59     44.58 o 
   1   1   0      655.32      678.34      9.88 o 
   2   1   0     2277.48     2406.48     37.90 o 
   3   1   0     6235.31     6603.23     74.71 o 
   4   1   0     2666.89     2974.43     25.65 o 
   5   1   0      104.61       94.36      4.72 o 
   6   1   0        0.63        4.15      4.15 o 
   7   1   0        3.67        1.16      4.93 o 
   8   1   0       18.76       30.38      7.94 o 
   9   1   0      513.13      537.45     26.27 o 
  10   1   0      157.72      138.65     26.62 o 
  11   1   0       34.48       63.78     26.08 o 
  12   1   0       48.29       57.84     29.87 o 
  13   1   0      181.79      146.15     37.32 o 
   0   2   0     2758.78     2958.76     60.46 o 
   1   2   0    42660.72    42643.49   1072.89 o 
   2   2   0    21065.12    21427.64    296.67 o 
   3   2   0     6440.15     6291.84     71.60 o 
   4   2   0     7980.79     8028.61     64.22 o 
   5   2   0     2743.29     2712.92     23.57 o 
   6   2   0     1949.35     1928.27     19.63 o 
   7   2   0     1741.86     1735.91     21.98 o 
   8   2   0       43.57       44.87      8.66 o 
   9   2   0      386.12      337.23     33.44 o 
  10   2   0      845.89      731.15     42.43 o 
  11   2   0        5.81       19.57     25.33 o 
  12   2   0      139.41      148.81     33.03 o 
  13   2   0       14.10        5.55     30.66 o 
   1   3   0     6448.11     6734.68     94.51 o 
   2   3   0       65.27       74.46      7.58 o 
   3   3   0     1003.37      980.48     15.70 o 
   4   3   0      312.14      305.04      6.33 o 
   5   3   0     3846.79     4245.10     35.39 o 
   6   3   0        3.51        3.17      4.01 o 
   7   3   0       22.54       25.87      7.06 o 
   8   3   0      571.91      621.26     19.92 o 
   9   3   0      186.88      217.73     17.02 o 
  10   3   0      158.82      202.31     28.75 o 
  11   3   0       27.24       29.08     26.12 o 
  12   3   0       30.18        6.75     28.05 o 
  13   3   0        5.59      -26.24     31.27 o 
   0   4   0      676.33      640.48     19.88 o 
   1   4   0    16524.27    17482.16    240.25 o 
   2   4   0     6507.04     6623.56     96.38 o 
   3   4   0     1860.01     1864.17     21.52 o 
   4   4   0     6199.07     6070.11     44.32 o 
   5   4   0     2677.81     2584.27     23.01 o 
   6   4   0       20.63       29.67      4.89 o 
   7   4   0      881.56      876.83     18.84 o 
   8   4   0     3296.18     3152.20     42.52 o 
   9   4   0      470.44      481.30     25.72 o 
  10   4   0       12.01       28.93     17.57 o 
  11   4   0       10.90      -26.79     26.79 o 
  12   4   0        9.37      -28.39     28.39 o 
  13   4   0       17.42        0.82     32.36 o 
   1   5   0    13627.68    14280.54    200.00 o 
   2   5   0      983.24     1012.27     16.61 o 
   3   5   0      356.37      396.33      8.98 o 
   4   5   0     2373.96     2411.75     22.65 o 
   5   5   0      638.89      623.37     10.71 o 
   6   5   0     1535.94     1537.53     18.73 o 
   7   5   0     2584.50     2632.81     32.31 o 
   8   5   0       22.05       11.22      9.55 o 
   9   5   0      205.91      201.42     24.60 o 
  10   5   0       48.20       55.96     18.10 o 
  11   5   0       17.40       -2.66     26.03 o 
  12   5   0        7.28       12.97     29.46 o 
  13   5   0       88.63      112.71     34.92 o 
   0   6   0      227.98      173.88     13.04 o 
   1   6   0     3002.69     3038.24     49.51 o 
   2   6   0    15444.04    15822.16    285.35 o 
   3   6   0     3134.60     2954.73     32.00 o 
   4   6   0      811.12      729.31     12.45 o 
   5   6   0      540.22      512.38      9.98 o 
   6   6   0     2880.47     3010.32     33.90 o 
   7   6   0      245.19      222.62     10.71 o 
   8   6   0       13.00       39.84     10.24 o 
   9   6   0       65.38       47.58     13.21 o 
  10   6   0       25.35        3.33      6.63 o 
  11   6   0       53.11       45.43     26.11 o 
  12   6   0        0.41       31.02     30.63 o 
  13   6   0        0.55       43.89     39.24 o 
   1   7   0      335.42      358.57     13.05 o 
   2   7   0     1024.76      973.93     15.07 o 
   3   7   0        8.63       19.95      3.14 o 
   4   7   0     3800.56     3807.06     37.29 o 
   5   7   0       26.90       36.62      4.62 o 
   6   7   0      170.98      153.41      8.67 o 
   7   7   0      723.76      732.34     19.07 o 
   8   7   0      540.14      569.99     19.57 o 
   9   7   0      117.31       94.58     15.11 o 
  10   7   0      464.28      478.30     28.85 o 
  11   7   0      408.54      257.93    155.29 o 
  12   7   0       76.37       75.66     24.55 o 
  13   7   0      122.29      209.33     57.91 o 
   0   8   0     8497.64     8658.12    123.58 o 
   1   8   0     2130.77     2188.34     28.00 o 
   2   8   0      485.09      626.47     11.47 o 
   3   8   0      431.19      420.64     11.37 o 
   4   8   0      466.71      423.82     11.06 o 
   5   8   0      972.57      999.91     16.51 o 
   6   8   0        7.41        7.87      5.96 o 
   7   8   0       23.13       25.43      9.01 o 
   8   8   0      220.08      233.69     16.94 o 
   9   8   0       28.17       38.80     13.73 o 
  10   8   0       25.94        5.89     17.04 o 
  11   8   0        0.28        8.70     26.20 o 
  12   8   0       20.03       14.94     35.26 o 
  13   8   0        4.25       -1.93     10.65 o 
   1   9   0       36.57       18.25      4.01 o 
   2   9   0      636.49      592.95     10.80 o 
   3   9   0      379.28      400.76     10.53 o 
   4   9   0      688.83      668.19     11.62 o 
   5   9   0     4268.71     4257.00     39.33 o 
   6   9   0     2091.03     2117.16     31.50 o 
   7   9   0      378.16      393.87     16.14 o 
   8   9   0      989.66      963.83     27.25 o 
   9   9   0     1091.07     1173.91     31.44 o 
  10   9   0      266.11      260.62     33.49 o 
  11   9   0      493.38      480.42     31.81 o 
  12   9   0      568.57      595.77     47.45 o 
   0  10   0      367.65      374.40     12.59 o 
   1  10   0      106.47      101.74      5.79 o 
   2  10   0     2549.19     2653.42     27.87 o 
   3  10   0       25.95       25.79      4.54 o 
   4  10   0       97.98      103.71      6.18 o 
   5  10   0     1473.06     1459.91     19.09 o 
   6  10   0      184.50      171.41     11.52 o 
   7  10   0        4.47       -1.57      8.77 o 
   8  10   0       11.58        5.99     12.01 o 
   9  10   0        0.40       -5.04     13.24 o 
  10  10   0       11.52       -4.79     28.75 o 
  11  10   0       11.24      -18.68     18.68 o 
  12  10   0        4.59       -8.04     39.23 o 
   1  11   0      130.99      138.45      6.70 o 
   2  11   0     5645.15     6112.79     55.41 o 
   3  11   0     3975.57     4151.40     44.25 o 
   4  11   0      114.14       86.74      5.76 o 
   5  11   0     2684.01     2695.37     28.67 o 
   6  11   0     2574.17     2565.15     46.42 o 
   7  11   0      385.84      380.90     16.79 o 
   8  11   0      847.59      874.05     26.95 o 
   9  11   0     1541.91     1598.39     50.74 o 
  10  11   0      556.85      572.42     32.88 o 
  11  11   0       53.78       45.73     26.55 o 
  12  11   0       44.44      -10.93     40.66 o 
   0  12   0      760.19      767.03     19.32 o 
   1  12   0       18.45       25.10      4.89 o 
   2  12   0       58.76       50.74      5.75 o 
   3  12   0     1135.74     1092.45     17.33 o 
   4  12   0        2.51        8.83      5.21 o 
   5  12   0      169.81      180.74     11.32 o 
   6  12   0        3.70        7.59      8.73 o 
   7  12   0       89.93       86.72     11.51 o 
   8  12   0        9.92        0.22     12.61 o 
   9  12   0        2.24       -5.36     14.25 o 
  10  12   0        0.71       19.70     19.48 o 
  11  12   0      247.62      215.54     31.58 o 
  12  12   0        7.16       -1.39     43.70 o 
   1  13   0     1544.72     1634.80     21.64 o 
   2  13   0      282.53      284.99     10.09 o 
   3  13   0      466.72      476.29     13.60 o 
   4  13   0     1788.40     1780.01     22.55 o 
   5  13   0     4410.35     4128.44     49.29 o 
   6  13   0     1457.97     1433.43     26.88 o 
   7  13   0     1527.24     1483.32     44.36 o 
   8  13   0      733.57      772.43     27.70 o 
   9  13   0      573.27      570.69     26.83 o 
  10  13   0      585.02      719.13     64.16 o 
  11  13   0      110.90      115.68     46.91 o 
  12  13   0      153.59      150.88     51.41 o 
   0  14   0     1463.63     1374.90     28.19 o 
   1  14   0     1807.00     1878.20     24.44 o 
   2  14   0       37.04       37.25      6.27 o 
   3  14   0       32.75       53.70      6.81 o 
   4  14   0      471.77      508.58     15.26 o 
   5  14   0     1179.66     1128.88     25.02 o 
   6  14   0      317.29      312.98     17.11 o 
   7  14   0       12.25       20.22     13.58 o 
   8  14   0       92.95      135.78     16.80 o 
   9  14   0      210.51      268.96     27.63 o 
  10  14   0        5.57       10.11     42.83 o 
  11  14   0       81.87       38.43     43.88 o 
  12  14   0      113.73      113.70     52.21 o 
   1  15   0       21.63       20.37      6.00 o 
   2  15   0       52.59       59.10      7.02 o 
   3  15   0      726.75      737.34     16.46 o 
   4  15   0      666.66      541.85     21.42 o 
   5  15   0       13.32       30.29      9.26 o 
   6  15   0     1120.33     1110.86     25.50 o 
   7  15   0      223.28      233.43     21.05 o 
   8  15   0      830.60      811.19     33.04 o 
   9  15   0      206.50      210.00     23.29 o 
  10  15   0      321.19      317.55     36.28 o 
  11  15   0      577.74      479.56     64.48 o 
   0  16   0      800.97      851.73     24.29 o 
   1  16   0     2566.72     2531.11     31.04 o 
   2  16   0     2431.51     2464.80     30.88 o 
   3  16   0      102.76      109.03      8.96 o 
   4  16   0     3330.69     3042.67     40.66 o 
   5  16   0      421.99      390.85     16.44 o 
   6  16   0      167.84      178.10     15.73 o 
   7  16   0      279.83      315.02     23.05 o 
   8  16   0       43.86       14.88     17.57 o 
   9  16   0      212.35      137.07     27.23 o 
  10  16   0        5.40        1.94     41.12 o 
  11  16   0       99.61      103.06     47.03 o 
   1  17   0      254.38      283.98     11.70 o 
   2  17   0      173.72      180.55     10.42 o 
   3  17   0      129.64      128.56      9.92 o 
   4  17   0       51.04       74.94     10.74 o 
   5  17   0       25.18        5.63      9.80 o 
   6  17   0      193.92      164.06     16.17 o 
   7  17   0     1119.78     1139.12     37.33 o 
   8  17   0       36.10       64.88     19.78 o 
   9  17   0      331.60      372.49     37.35 o 
  10  17   0       23.57       39.90     45.65 o 
  11  17   0       51.91      -40.32     40.32 o 
   0  18   0     1949.89     1966.02     69.11 o 
   1  18   0     2421.77     2423.30     31.71 o 
   2  18   0     2444.53     2451.58     32.09 o 
   3  18   0     2956.57     2811.41     41.91 o 
   4  18   0      227.54      251.58     18.74 o 
   5  18   0      417.67      479.77     31.85 o 
   6  18   0      872.47      887.42     32.95 o 
   7  18   0       30.69       45.48     19.73 o 
   8  18   0      239.56      248.72     21.42 o 
   9  18   0      436.89      414.53     46.66 o 
  10  18   0       13.80       -9.96     51.55 o 
  11  18   0       26.51       29.04     29.11 o 
   1  19   0        0.29       23.58      8.25 o 
   2  19   0       28.63       37.26      8.67 o 
   3  19   0      258.21      262.70     23.97 o 
   4  19   0      521.58      516.93     22.39 o 
   5  19   0       98.83       88.79     13.99 o 
   6  19   0        4.55       16.29     16.86 o 
   7  19   0      605.57      631.42     31.54 o 
   8  19   0      241.59      241.15     38.57 o 
   9  19   0       88.88       36.08     48.67 o 
  10  19   0      225.63      201.23     34.95 o 
   0  20   0     1703.45     1814.65     64.52 o 
   1  20   0      765.52      759.34     19.29 o 
   2  20   0      869.57      820.30     22.61 o 
   3  20   0     4311.15     4341.44     84.37 o 
   4  20   0      176.81      185.78     16.51 o 
   5  20   0      654.29      643.40     30.67 o 
   6  20   0     1253.72     1232.08     56.25 o 
   7  20   0      139.26      151.46     33.00 o 
   8  20   0      375.60      411.63     36.33 o 
   9  20   0      149.42      166.68     24.55 o 
  10  20   0      221.52      225.27     34.73 o 
   1  21   0       81.04      105.06     12.94 o 
   2  21   0      699.19      656.47     24.32 o 
   3  21   0       19.91       23.90     12.59 o 
   4  21   0      149.18      152.77     16.43 o 
   5  21   0       25.92       -1.11     16.56 o 
   6  21   0      299.16      327.06     31.71 o 
   7  21   0       79.08       79.92     20.80 o 
   8  21   0       40.52       30.02     25.77 o 
   9  21   0        8.54       48.03     29.07 o 
  10  21   0       56.13       45.85     30.47 o 
   0  22   0     2497.18     2529.04     62.97 o 
   1  22   0     3571.62     3589.41     48.81 o 
   2  22   0     3338.03     3477.03     54.27 o 
   3  22   0       68.34       79.70     14.87 o 
   4  22   0     2294.85     2323.29     52.64 o 
   5  22   0      899.48      886.78     36.02 o 
   6  22   0      698.83      706.72     40.24 o 
   7  22   0      393.78      470.08     38.20 o 
   8  22   0       30.67       48.28     27.79 o 
   9  22   0      142.85      184.83     33.13 o 
   1  23   0      104.98      147.61     18.38 o 
   2  23   0      102.43       87.85     16.52 o 
   3  23   0      102.05      111.99     16.56 o 
   4  23   0        8.48       12.56     17.25 o 
   5  23   0      276.33      218.68     23.70 o 
   6  23   0      408.47      434.46     51.67 o 
   7  23   0      266.42      305.91     50.59 o 
   8  23   0       68.95      104.96     30.28 o 
   9  23   0        9.28      -14.58     28.91 o 
   0  24   0     3086.85     3301.93     76.77 o 
   1  24   0     1558.11     1642.78     78.35 o 
   2  24   0     1009.46     1028.64     94.36 o 
   3  24   0     1860.83     1905.90     59.46 o 
   4  24   0      781.54      745.31     41.01 o 
   5  24   0     1008.87     1017.88     40.20 o 
   6  24   0       93.54       78.67     27.23 o 
   7  24   0      160.48       89.07     28.82 o 
   8  24   0        4.64       46.76    113.15 o 
   1  25   0      151.11      154.17     20.45 o 
   2  25   0        0.59       10.73     25.08 o 
   3  25   0       68.42       82.84     24.18 o 
   4  25   0       97.05       56.40     24.63 o 
   5  25   0      157.81      188.25     35.51 o 
   6  25   0      261.61      265.04     33.60 o 
   7  25   0       10.48      -36.03     36.03 o 
   8  25   0       32.61      -37.13     37.13 o 
   0  26   0      767.65      833.51     59.60 o 
   1  26   0      317.25      284.71     24.72 o 
   2  26   0      484.61      475.23     29.10 o 
   3  26   0     1436.97     1360.67     52.55 o 
   4  26   0      211.96      234.93     41.37 o 
   5  26   0       39.24        7.54     32.58 o 
   6  26   0      273.97      274.87     34.45 o 
   7  26   0      156.34       87.92     82.50 o 
   1  27   0      364.01      410.11     28.69 o 
   2  27   0        6.44       34.28     19.66 o 
   3  27   0      219.26      271.56     32.19 o 
   4  27   0       16.56      -23.75     31.56 o 
   5  27   0       19.90       66.24     36.82 o 
   6  27   0      344.18      311.73     48.23 o 
   0  28   0       15.10       38.97     35.65 o 
   1  28   0      278.78      295.00     32.70 o 
   2  28   0      505.81      540.97     61.38 o 
   3  28   0      121.20      126.33     37.98 o 
   4  28   0      222.90      210.82     43.22 o 
   5  28   0       80.09       55.67     36.35 o 
   1  29   0        0.23       29.95     25.58 o 
   2  29   0      192.97      264.93     47.82 o 
   3  29   0        5.29      -18.00     35.00 o 
   4  29   0       14.15      -12.58     33.51 o 
   5  29   0      132.20       72.71     39.06 o 
   0  30   0       47.54       48.65     39.78 o 
   1  30   0       96.57      162.94     67.81 o 
   2  30   0      201.75      181.84     44.58 o 
   3  30   0        3.96      -35.78     35.78 o 
   1  31   0      274.79      320.07     45.76 o 
 -13   1   1        7.74      -18.98     31.12 o 
 -12   1   1      851.31      885.38     53.29 o 
 -11   1   1      793.26      842.95     74.04 o 
 -10   1   1      842.90      903.88     32.02 o 
  -9   1   1      310.89      326.16     14.68 o 
  -8   1   1     1519.03     1402.05     21.23 o 
  -7   1   1     3262.48     3086.88     35.14 o 
  -6   1   1     3989.81     3976.04     33.32 o 
  -5   1   1       43.63       79.83      4.75 o 
  -4   1   1      517.80      428.59      7.52 o 
  -3   1   1     4024.56     4205.81     38.54 o 
  -2   1   1     5400.59     5736.65     64.30 o 
  -1   1   1      174.21      173.20     12.44 o 
   0   1   1     1590.82     1383.09    205.63 o 
   1   1   1      287.76      280.88      4.94 o 
   2   1   1     2989.95     3050.47     45.96 o 
   3   1   1     4152.25     4245.00     47.38 o 
   4   1   1     1177.11     1209.87     17.21 o 
   5   1   1      694.97      664.01     11.23 o 
   6   1   1     2050.50     1958.48     21.65 o 
   7   1   1      733.79      798.23     16.73 o 
   8   1   1     2256.68     2263.67     38.45 o 
   9   1   1     1769.05     1749.35     56.83 o 
  10   1   1      813.45      780.29     45.37 o 
  11   1   1      345.42      320.28     35.54 o 
  12   1   1      458.87      459.38     69.21 o 
  13   1   1      359.54      404.53     44.94 o 
 -13   2   1      110.04      114.40     35.73 o 
 -12   2   1      113.17       97.52     32.39 o 
 -11   2   1        4.66        5.17     37.91 o 
 -10   2   1       37.68       33.40     12.14 o 
  -9   2   1      143.33      141.53     13.25 o 
  -8   2   1      641.30      656.05     15.64 o 
  -7   2   1       21.57       14.45      5.48 o 
  -6   2   1     2284.73     2318.83     22.62 o 
  -5   2   1     2228.30     2354.88     21.57 o 
  -4   2   1      194.67      240.45      6.06 o 
  -3   2   1     1907.88     1870.26     23.53 o 
  -2   2   1    37831.15    38420.36    422.02 o 
  -1   2   1       62.41       44.05      6.07 o 
   0   2   1      747.00      685.99     18.36 o 
   1   2   1       36.29       31.06      5.35 o 
   2   2   1      199.38      236.91      5.80 o 
   3   2   1      538.37      530.25     10.78 o 
   4   2   1     2335.76     2402.74     31.53 o 
   5   2   1      723.80      778.34     17.55 o 
   6   2   1       78.79       66.31      5.68 o 
   7   2   1        1.87       -1.23      6.33 o 
   8   2   1      522.50      550.22     33.60 o 
   9   2   1     1597.22     1533.37     39.78 o 
  10   2   1      160.38      169.57     28.16 o 
  11   2   1        4.75        8.70     53.75 o 
  12   2   1      246.57      214.70     36.72 o 
  13   2   1        0.25      -10.53     31.08 o 
 -13   3   1      333.42      317.50     40.97 o 
 -12   3   1       36.55       35.89     29.79 o 
 -11   3   1     1001.47     1038.61     50.60 o 
 -10   3   1      611.35      623.40     22.43 o 
  -9   3   1     3043.59     2975.70     43.22 o 
  -8   3   1     1861.21     1826.26     24.54 o 
  -7   3   1     1893.35     1827.70     20.63 o 
  -6   3   1      989.19      937.68     13.63 o 
  -5   3   1     3131.51     3253.02     27.57 o 
  -4   3   1      616.23      588.01      8.68 o 
  -3   3   1      264.38      242.48      7.03 o 
  -2   3   1     4199.09     4500.83     52.82 o 
  -1   3   1    16035.03    16397.36    283.20 o 
   0   3   1     1009.72     1052.98     15.44 o 
   1   3   1     2867.87     2988.44     30.52 o 
   2   3   1     1221.53     1236.00     16.75 o 
   3   3   1     1026.02     1049.27     16.27 o 
   4   3   1     3189.70     3191.68     39.21 o 
   5   3   1     4723.14     4735.98     42.89 o 
   6   3   1      397.44      368.73     11.25 o 
   7   3   1     5189.57     5167.11     55.89 o 
   8   3   1      428.49      388.92     26.82 o 
   9   3   1      558.89      571.01     27.40 o 
  10   3   1      914.68      913.33     49.42 o 
  11   3   1      227.46      288.14     35.72 o 
  12   3   1      473.31      463.15     44.18 o 
  13   3   1      140.36      161.16     36.75 o 
 -13   4   1       49.09       60.99     33.78 o 
 -12   4   1       32.62       68.08     37.95 o 
 -11   4   1        0.32       28.90     26.77 o 
 -10   4   1      241.23      237.85     16.87 o 
  -9   4   1       10.12       -1.43     10.59 o 
  -8   4   1      125.14       99.36      8.80 o 
  -7   4   1     1286.44     1235.39     22.63 o 
  -6   4   1       13.47       12.49      4.50 o 
  -5   4   1     2692.05     2885.23     26.57 o 
  -4   4   1       26.25       39.81      4.73 o 
  -3   4   1     2705.54     2750.08     26.14 o 
  -2   4   1      476.15      438.07     10.38 o 
  -1   4   1      829.03      818.96     11.75 o 
   0   4   1      510.91      493.02     11.98 o 
   1   4   1       96.05      106.74      3.51 o 
   2   4   1     2384.87     2287.81     24.71 o 
   3   4   1     1668.17     1637.73     22.26 o 
   4   4   1      283.48      213.00     12.49 o 
   5   4   1     1507.66     1471.71     16.42 o 
   6   4   1      823.84      861.22     15.75 o 
   7   4   1      220.56      202.25     10.21 o 
   8   4   1     2415.27     2180.33     46.21 o 
   9   4   1      142.68      128.14     21.40 o 
  10   4   1       33.33       63.50     23.46 o 
  11   4   1       12.80       39.59     26.31 o 
  12   4   1      196.51      166.35     34.25 o 
  13   4   1        8.32       39.43     32.19 o 
 -13   5   1      178.35      149.64     37.37 o 
 -12   5   1       69.64       38.61     30.06 o 
 -11   5   1       16.06       48.02     27.16 o 
 -10   5   1      884.67      905.83     30.01 o 
  -9   5   1      261.50      281.01     16.32 o 
  -8   5   1      448.19      509.14     17.75 o 
  -7   5   1      920.28      878.12     24.91 o 
  -6   5   1      479.01      461.90     10.61 o 
  -5   5   1      426.69      385.43      8.45 o 
  -4   5   1     1960.03     2041.15     20.93 o 
  -3   5   1     4209.19     4530.21     39.92 o 
  -2   5   1       92.73       84.40      4.82 o 
  -1   5   1       59.23       78.26      5.00 o 
   0   5   1     2454.64     2714.97     43.69 o 
   1   5   1     1051.75     1144.51     28.16 o 
   2   5   1      128.10      157.39      5.66 o 
   3   5   1       33.86       52.01      4.14 o 
   4   5   1      439.34      391.21     10.17 o 
   5   5   1       86.33       78.89      6.80 o 
   6   5   1     2126.19     2194.89     26.90 o 
   7   5   1       19.80       24.33      9.32 o 
   8   5   1     1612.25     1523.40     39.28 o 
   9   5   1     1032.24     1061.70     36.95 o 
  10   5   1       53.20       91.40     38.98 o 
  12   5   1       69.60       68.17     38.95 o 
  13   5   1      110.65      116.10     35.03 o 
 -13   6   1        2.37       13.38     31.49 o 
 -12   6   1        5.14       36.30     29.55 o 
 -11   6   1       33.02        8.69     18.65 o 
 -10   6   1       13.24       17.87     14.01 o 
  -9   6   1     1002.68     1069.84     26.01 o 
  -8   6   1       67.70       65.99     11.67 o 
  -7   6   1       12.33        4.20      6.90 o 
  -6   6   1     6338.60     6398.95     49.60 o 
  -5   6   1      631.14      640.36     10.76 o 
  -4   6   1     4167.19     4188.21     36.36 o 
  -3   6   1     6691.79     6751.02     56.87 o 
  -2   6   1     1851.18     1730.78     17.98 o 
  -1   6   1     6640.43     6685.18     80.92 o 
   0   6   1      356.65      340.43     11.66 o 
   1   6   1    11666.69    11970.06    163.31 o 
   2   6   1    15699.02    16321.41    188.07 o 
   3   6   1     1236.65     1083.22     13.77 o 
   4   6   1     1865.59     1864.59     23.65 o 
   5   6   1     4126.10     3872.03     33.84 o 
   6   6   1      682.96      610.22     14.62 o 
   7   6   1     2983.55     2981.75     45.14 o 
   8   6   1      207.42      224.69     28.94 o 
   9   6   1      175.73      132.59     20.98 o 
  10   6   1      224.07      222.72     30.34 o 
  11   6   1      169.76      178.74     31.61 o 
  12   6   1      154.47      168.99     49.49 o 
  13   6   1       61.23       34.04     31.68 o 
 -13   7   1       17.75        7.07     76.08 o 
 -12   7   1      190.87      202.82     35.57 o 
 -11   7   1      243.05      264.39     21.86 o 
 -10   7   1       22.98       23.94     18.04 o 
  -9   7   1      425.90      443.75     21.01 o 
  -8   7   1      385.81      350.83     16.32 o 
  -7   7   1      398.22      413.09     13.85 o 
  -6   7   1     1149.49     1101.66     16.06 o 
  -5   7   1     2031.16     2143.76     22.80 o 
  -4   7   1      398.20      395.74      9.90 o 
  -3   7   1      920.68     1086.03     14.68 o 
  -2   7   1     1902.06     2058.16     25.45 o 
  -1   7   1     2722.07     2886.92     30.43 o 
   0   7   1      110.17      141.23     12.00 o 
   1   7   1        5.92        5.66      3.74 o 
   2   7   1      483.19      551.88     14.86 o 
   3   7   1      147.24      150.05      5.60 o 
   4   7   1     1329.91     1327.96     15.59 o 
   5   7   1      246.42      228.46      7.15 o 
   6   7   1      109.12      102.77      7.62 o 
   7   7   1      849.37      771.40     22.78 o 
   8   7   1     1098.66     1079.88     33.54 o 
   9   7   1       37.59       54.38     18.23 o 
  10   7   1      408.21      368.96     26.85 o 
  11   7   1      192.52      204.59     32.61 o 
  12   7   1      140.95      121.16     34.45 o 
  13   7   1       40.80        3.21     25.16 o 
 -13   8   1       36.84       26.09     48.98 o 
 -12   8   1       50.65       79.02     31.60 o 
 -11   8   1        1.63       10.75     13.08 o 
 -10   8   1      130.47      140.04     17.63 o 
  -9   8   1      100.03       86.48     13.33 o 
  -8   8   1     1376.42     1386.95     28.03 o 
  -7   8   1     1006.66     1010.00     24.67 o 
  -6   8   1      972.91      918.58     15.16 o 
  -5   8   1     3484.63     3416.07     36.30 o 
  -4   8   1     4949.59     4917.80     46.53 o 
  -3   8   1     2930.08     2749.98     34.71 o 
  -2   8   1    13438.43    14092.08    114.48 o 
  -1   8   1     2562.13     2365.25     30.03 o 
   0   8   1    16240.38    16869.50    195.94 o 
   1   8   1     8896.94     8852.00     91.10 o 
   2   8   1       58.23       92.95      5.30 o 
   3   8   1     7857.72     7953.51     75.53 o 
   4   8   1     5752.46     5818.28     48.73 o 
   5   8   1      493.55      448.77     10.01 o 
   6   8   1     3834.05     3777.87     45.46 o 
   7   8   1      657.59      673.71     22.78 o 
   8   8   1      257.68      253.06     20.33 o 
   9   8   1      114.60      116.18     19.37 o 
  10   8   1       71.17       67.78     19.17 o 
  11   8   1       93.39      121.50     31.07 o 
  12   8   1        2.41       11.89     29.05 o 
 -12   9   1        5.06       -0.05     13.92 o 
 -11   9   1      440.93      438.87     25.86 o 
 -10   9   1      236.75      251.34     20.46 o 
  -9   9   1        3.56        2.85     11.73 o 
  -8   9   1      631.76      630.90     20.55 o 
  -7   9   1      675.37      635.29     19.21 o 
  -6   9   1      102.71       88.58      8.09 o 
  -5   9   1      156.43      149.20      8.15 o 
  -4   9   1      934.22      993.63     14.60 o 
  -3   9   1      427.50      445.57      9.14 o 
  -2   9   1       15.61       26.76      4.73 o 
  -1   9   1      252.07      310.10     10.30 o 
   0   9   1     1252.81     1379.80     22.88 o 
   1   9   1        1.36        1.34      4.01 o 
   2   9   1       68.18       57.78      4.99 o 
   3   9   1     1434.65     1463.40     18.42 o 
   4   9   1      423.44      459.62      9.01 o 
   5   9   1      132.77      138.83      6.62 o 
   6   9   1      274.52      269.86     12.99 o 
   7   9   1       20.34       26.78     10.34 o 
   8   9   1       35.07       55.51     15.22 o 
   9   9   1      187.44      245.98     22.25 o 
  10   9   1      114.95       97.70     20.48 o 
  11   9   1        1.14        9.80     26.72 o 
  12   9   1        3.66       37.67     30.40 o 
 -12  10   1       84.28      -26.21     42.95 o 
 -11  10   1       20.01       21.81     17.01 o 
 -10  10   1      114.69       98.61     17.58 o 
  -9  10   1      224.37      257.39     16.74 o 
  -8  10   1      150.91      152.79     13.53 o 
  -7  10   1     2370.25     2315.92     42.95 o 
  -6  10   1     3783.15     3677.76     37.24 o 
  -5  10   1     3379.38     3227.75     34.51 o 
  -4  10   1     4128.02     3998.37     37.09 o 
  -3  10   1     7220.19     7181.01     58.95 o 
  -2  10   1     9707.98     9450.13     99.52 o 
  -1  10   1    11304.98    11969.88    108.64 o 
   0  10   1     2640.73     2525.16     29.10 o 
   1  10   1     3169.57     2804.26     28.65 o 
   2  10   1    13282.51    14032.52    106.24 o 
   3  10   1     6508.10     6660.63     59.62 o 
   4  10   1      868.27      795.41     13.34 o 
   5  10   1     2871.11     2888.71     37.01 o 
   6  10   1     1471.43     1438.64     25.88 o 
   7  10   1     1038.78     1018.68     26.41 o 
   8  10   1      362.56      401.17     26.41 o 
   9  10   1      211.03      174.05     21.67 o 
  10  10   1      167.41      205.35     23.80 o 
  11  10   1        7.77        6.67     20.05 o 
  12  10   1       15.68       29.35     30.41 o 
 -12  11   1        1.66      -38.77     38.77 o 
 -11  11   1       57.11       42.72     26.44 o 
 -10  11   1       56.39       88.81     17.21 o 
  -9  11   1       51.17       62.31     20.63 o 
  -8  11   1       10.75        4.70     10.68 o 
  -7  11   1        5.94       -8.86      8.86 o 
  -6  11   1      212.39      213.54     12.58 o 
  -5  11   1      234.87      246.83     10.33 o 
  -4  11   1       56.74       52.58      5.75 o 
  -3  11   1      103.77      145.52      6.86 o 
  -2  11   1        1.89       -4.37      4.66 o 
  -1  11   1        0.54       -3.84      3.84 o 
   0  11   1       59.91       91.70      5.82 o 
   1  11   1      160.63      168.19      7.11 o 
   2  11   1      146.64      170.77      7.29 o 
   3  11   1        1.76        3.47      4.60 o 
   4  11   1        2.40       10.15      4.78 o 
   5  11   1      548.38      540.23     20.40 o 
   6  11   1        0.50        1.23      9.90 o 
   7  11   1       12.72       21.00     11.01 o 
   8  11   1      110.84      126.38     17.84 o 
   9  11   1      249.77      279.57     25.36 o 
  10  11   1      148.47      136.84     22.50 o 
  11  11   1       31.88       67.24     22.75 o 
  12  11   1      124.98       81.10     32.78 o 
 -12  12   1       38.42       20.16     45.20 o 
 -11  12   1       29.93       21.21     24.72 o 
 -10  12   1      437.68      458.39     29.18 o 
  -9  12   1      179.88      164.95     23.42 o 
  -8  12   1      486.36      507.14     19.68 o 
  -7  12   1     1498.12     1480.23     28.66 o 
  -6  12   1     1936.78     1974.13     31.34 o 
  -5  12   1     6780.10     6644.74     58.21 o 
  -4  12   1     2506.08     2387.74     28.00 o 
  -3  12   1     5575.79     5586.64     59.70 o 
  -2  12   1     8805.35     8854.27     85.43 o 
  -1  12   1     8983.66     8945.01     77.63 o 
   0  12   1     7107.50     7096.35     63.24 o 
   1  12   1     7016.03     7143.64     63.76 o 
   2  12   1     2259.77     2155.03     25.33 o 
   3  12   1     4414.01     4424.88     42.97 o 
   4  12   1     5800.32     5806.44     55.16 o 
   5  12   1      544.78      546.95     17.20 o 
   6  12   1      494.79      529.12     20.72 o 
   7  12   1     1465.79     1410.33     37.34 o 
   8  12   1      718.46      756.91     33.87 o 
   9  12   1      330.83      327.12     26.17 o 
  10  12   1       86.23      103.40     22.44 o 
  11  12   1       14.51      -19.10     19.10 o 
  12  12   1        8.16       12.67     45.05 o 
 -12  13   1       13.87       32.80     45.61 o 
 -11  13   1       28.83      -23.95     23.95 o 
 -10  13   1      100.31      102.74     21.81 o 
  -9  13   1       21.08       -2.49     16.89 o 
  -8  13   1       36.90       48.33     13.78 o 
  -7  13   1      684.64      701.93     21.67 o 
  -6  13   1      104.88      117.24     13.39 o 
  -5  13   1       46.43       26.82      6.54 o 
  -4  13   1      104.48      113.98      7.85 o 
  -3  13   1       11.83        8.50      6.07 o 
  -2  13   1      485.49      492.63     13.59 o 
  -1  13   1       42.81       36.88      5.76 o 
   0  13   1       38.39       68.92      6.15 o 
   1  13   1      477.50      531.71     12.37 o 
   2  13   1      273.80      312.52     10.50 o 
   3  13   1       19.58       21.31      5.31 o 
   4  13   1      352.31      340.26     12.08 o 
   5  13   1      216.86      201.81     12.17 o 
   6  13   1      242.34      239.93     15.98 o 
   7  13   1        2.58       14.70     12.08 o 
   8  13   1        1.02       22.00     16.12 o 
   9  13   1      158.35      178.08     22.51 o 
  10  13   1       46.91       36.27     21.01 o 
  11  13   1       76.81       64.51     43.39 o 
  12  13   1        3.60       22.46     46.79 o 
 -12  14   1       26.00        7.68     41.79 o 
 -11  14   1       21.67       38.94     27.41 o 
 -10  14   1       95.06       80.03     21.36 o 
  -9  14   1      167.42      228.56     38.11 o 
  -8  14   1        9.74       14.66     13.39 o 
  -7  14   1     1305.34     1262.90     30.88 o 
  -6  14   1     3069.52     2923.57     46.06 o 
  -5  14   1      235.91      233.41     15.41 o 
  -4  14   1     3140.11     3273.20     39.96 o 
  -3  14   1     5561.47     5625.34     60.30 o 
  -2  14   1     3773.19     3655.09     38.71 o 
  -1  14   1     4971.87     4993.25     49.41 o 
   0  14   1     2449.51     2489.52     32.34 o 
   1  14   1     1826.28     1797.22     23.64 o 
   2  14   1    10504.29    10488.01     91.42 o 
   3  14   1      192.01      166.49      8.80 o 
   4  14   1     1138.34     1013.56     19.21 o 
   5  14   1     4335.72     4250.64     58.30 o 
   6  14   1      163.15      145.81     14.64 o 
   7  14   1      155.32      158.58     17.95 o 
   8  14   1      375.82      347.29     25.13 o 
   9  14   1       10.54       21.88     18.64 o 
  10  14   1      250.90      271.17     33.77 o 
  11  14   1      162.42      134.04     51.87 o 
  12  14   1       28.90      -25.03     43.16 o 
 -11  15   1      484.08      494.38     40.69 o 
 -10  15   1     1007.66      979.11     38.77 o 
  -9  15   1       49.63       11.62     18.81 o 
  -8  15   1      410.73      421.67     22.79 o 
  -7  15   1     1497.91     1479.93     48.19 o 
  -6  15   1      693.24      706.20     23.97 o 
  -5  15   1       12.68       35.32     10.68 o 
  -4  15   1       17.75       17.22      6.87 o 
  -3  15   1     1292.79     1298.29     21.14 o 
  -2  15   1        3.01        3.01      6.05 o 
  -1  15   1     1664.27     1739.19     23.97 o 
   0  15   1        0.22        4.79      5.66 o 
   1  15   1      143.51      133.31      8.28 o 
   2  15   1      595.83      532.27     14.12 o 
   3  15   1      144.35      122.04      8.59 o 
   4  15   1        2.50        1.95      6.92 o 
   5  15   1       57.55       58.59      9.43 o 
   6  15   1       26.58       16.51     11.48 o 
   7  15   1       22.35       16.72     13.25 o 
   8  15   1      232.70      252.39     25.80 o 
   9  15   1      272.20      156.50     28.74 o 
  10  15   1        4.90       23.12     39.51 o 
  11  15   1       71.46      130.56     50.85 o 
 -11  16   1       48.27       20.62     28.73 o 
 -10  16   1       47.52       13.02     53.11 o 
  -9  16   1       39.65       17.74     19.13 o 
  -8  16   1     1553.95     1581.56     62.65 o 
  -7  16   1       16.32       10.99     13.10 o 
  -6  16   1       42.28       45.58     13.10 o 
  -5  16   1     1938.30     1925.03     51.99 o 
  -4  16   1     5710.02     5473.61     71.53 o 
  -3  16   1      333.52      345.40     12.66 o 
  -2  16   1      732.73      750.26     16.67 o 
  -1  16   1     5291.03     5095.44     51.17 o 
   0  16   1     8350.92     8252.12     75.28 o 
   1  16   1     1119.62     1191.84     20.94 o 
   2  16   1      734.39      701.66     16.38 o 
   3  16   1     6714.13     6472.90     69.13 o 
   4  16   1      144.81      180.10     13.47 o 
   5  16   1      226.44      234.74     13.08 o 
   6  16   1     2182.04     2228.24     36.11 o 
   7  16   1      190.45      209.52     18.45 o 
   8  16   1       89.97       78.60     25.28 o 
   9  16   1       29.82       13.54     68.20 o 
  10  16   1        5.00      -39.51     39.51 o 
  11  16   1       38.63       51.45     27.47 o 
 -11  17   1       22.40       56.90     30.07 o 
 -10  17   1       20.56      -11.56     39.53 o 
  -9  17   1      186.83      212.67     31.55 o 
  -8  17   1      900.15      925.49     35.99 o 
  -7  17   1       37.11       39.64     14.82 o 
  -6  17   1       50.50       55.08     13.69 o 
  -5  17   1      827.78      896.64     30.81 o 
  -4  17   1      165.53      113.63     13.38 o 
  -3  17   1      161.72      154.14     11.59 o 
  -2  17   1      252.78      261.34     11.57 o 
  -1  17   1      393.08      381.61     13.37 o 
   0  17   1      251.07      290.37     11.64 o 
   1  17   1      451.95      494.05     14.85 o 
   2  17   1       46.45       62.47      8.22 o 
   3  17   1       22.14       23.92      9.22 o 
   4  17   1      349.32      400.70     18.77 o 
   5  17   1       10.59       15.05      9.38 o 
   6  17   1      113.99      116.86     15.16 o 
   7  17   1      216.52      227.41     18.78 o 
   8  17   1       36.88       54.39     18.66 o 
   9  17   1       51.32       38.99     20.47 o 
  10  17   1      518.87      538.99     41.22 o 
  11  17   1      190.84      170.26     32.58 o 
 -11  18   1      234.78      215.30     71.03 o 
 -10  18   1       68.25       57.12     63.71 o 
  -9  18   1       41.35       51.25     30.91 o 
  -8  18   1       31.18       12.08     18.63 o 
  -7  18   1       33.46       30.66     15.90 o 
  -6  18   1       96.41       75.04     18.21 o 
  -5  18   1      366.71      388.83     20.57 o 
  -4  18   1       15.30       24.61     11.47 o 
  -3  18   1      705.81      677.72     19.12 o 
  -2  18   1      750.34      759.37     21.51 o 
  -1  18   1       71.36       77.01      8.93 o 
   0  18   1       22.48        7.19      7.35 o 
   1  18   1     6886.69     6729.79     65.49 o 
   2  18   1      915.16      957.13     19.92 o 
   3  18   1      603.51      663.88     22.54 o 
   4  18   1     1270.10     1216.50     29.90 o 
   5  18   1      171.82      173.81     14.04 o 
   6  18   1     1588.10     1487.98     39.42 o 
   7  18   1        3.22      -15.18     15.18 o 
   8  18   1        1.32      -18.36     18.36 o 
   9  18   1      386.84      385.26     35.70 o 
  10  18   1        3.15      -14.38     48.22 o 
 -10  19   1      125.96      115.66     41.75 o 
  -9  19   1     1161.41     1156.16     52.24 o 
  -8  19   1      128.08      127.20     22.16 o 
  -7  19   1      117.91      130.12     18.19 o 
  -6  19   1      155.76      146.71     19.05 o 
  -5  19   1      459.99      458.36     22.10 o 
  -4  19   1      167.05      183.21     15.84 o 
  -3  19   1      227.95      215.81     13.93 o 
  -2  19   1      529.70      572.44     19.33 o 
  -1  19   1      111.38      109.82     11.31 o 
   0  19   1      143.87      171.05     11.09 o 
   1  19   1      439.49      441.32     15.44 o 
   2  19   1      681.35      689.71     20.53 o 
   3  19   1     1206.02     1219.04     29.70 o 
   4  19   1      445.01      360.99     19.34 o 
   5  19   1       35.79       17.04     19.29 o 
   6  19   1      324.55      344.21     24.56 o 
   7  19   1      803.07      850.95     36.97 o 
   8  19   1      624.65      640.82     45.39 o 
   9  19   1      258.75      246.90     32.66 o 
  10  19   1        6.50      -16.21     25.94 o 
 -10  20   1       12.17       34.29     28.67 o 
  -9  20   1       57.10       55.68     28.35 o 
  -8  20   1       34.84       47.58     26.62 o 
  -7  20   1       71.09       75.65     20.12 o 
  -6  20   1       48.44       39.26     14.72 o 
  -5  20   1        6.67       -5.85     13.03 o 
  -4  20   1       87.26       94.22     14.55 o 
  -3  20   1        4.48       11.35     11.64 o 
  -2  20   1      326.33      347.32     16.10 o 
  -1  20   1      840.94      880.86     22.53 o 
   0  20   1     1666.51     1701.31     30.22 o 
   1  20   1      194.76      194.86     12.07 o 
   2  20   1      303.47      302.71     15.63 o 
   3  20   1      222.42      195.41     15.89 o 
   4  20   1      322.76      335.02     34.24 o 
   5  20   1      609.93      565.80     28.22 o 
   6  20   1      571.18      555.05     44.96 o 
   7  20   1       23.48        6.99     17.34 o 
   8  20   1      250.02      198.51     30.20 o 
   9  20   1       30.85       57.68     31.95 o 
  10  20   1       43.52       50.97     28.42 o 
 -10  21   1      133.48      113.98     37.24 o 
  -9  21   1      413.00      413.36     39.83 o 
  -8  21   1      213.95      284.86     34.64 o 
  -7  21   1      485.93      535.56     31.41 o 
  -6  21   1      680.32      682.65     28.50 o 
  -5  21   1      254.69      243.27     19.58 o 
  -4  21   1      390.32      407.78     22.01 o 
  -3  21   1       12.16       10.05     12.11 o 
  -2  21   1       34.68       47.05     11.23 o 
  -1  21   1      136.66      160.65     13.47 o 
   0  21   1        0.52        4.81     10.60 o 
   1  21   1       59.20       66.82     11.39 o 
   2  21   1     1046.76     1020.54     32.82 o 
   3  21   1      108.71       89.72     16.75 o 
   4  21   1      458.05      502.94     27.13 o 
   5  21   1      473.23      526.37     35.26 o 
   6  21   1      926.94      980.70     37.87 o 
   7  21   1      439.90      457.88     30.14 o 
   8  21   1      231.86      233.64     43.78 o 
   9  21   1      261.65      256.01     34.67 o 
  -9  22   1      149.43      149.61     33.30 o 
  -8  22   1      174.77      265.92     95.53 o 
  -7  22   1      247.87      287.38     43.19 o 
  -6  22   1      110.29      120.63     18.28 o 
  -5  22   1       53.55       62.58     15.91 o 
  -4  22   1        0.52       11.68     13.90 o 
  -3  22   1      839.61      832.15     28.39 o 
  -2  22   1       80.39       92.53     14.89 o 
  -1  22   1        4.40       13.16     11.11 o 
   0  22   1       46.59       44.00     11.85 o 
   1  22   1      208.56      221.13     19.78 o 
   2  22   1      141.56      130.31     32.35 o 
   3  22   1      164.19      141.22     19.23 o 
   4  22   1       41.81       36.36     17.19 o 
   5  22   1        6.68       -0.86     17.43 o 
   6  22   1      199.03      132.98     41.03 o 
   7  22   1      186.66      210.20     30.97 o 
   8  22   1      181.33      243.51     33.11 o 
   9  22   1        2.37       -0.54     27.76 o 
  -9  23   1        9.75       35.25     36.53 o 
  -8  23   1      299.18      265.48     35.05 o 
  -7  23   1       58.84       27.98     26.71 o 
  -6  23   1      454.34      470.11     26.47 o 
  -5  23   1      502.52      483.05     25.91 o 
  -4  23   1       36.01       65.14     16.17 o 
  -3  23   1      144.59      133.05     16.78 o 
  -2  23   1      342.61      336.60     20.69 o 
  -1  23   1        2.02       13.89     11.54 o 
   0  23   1       98.70      110.02     15.52 o 
   1  23   1        1.69       30.70     19.53 o 
   2  23   1      145.25      131.04     23.43 o 
   3  23   1      328.07      319.48     29.06 o 
   4  23   1      404.16      411.62     27.07 o 
   5  23   1       47.22        3.77     18.30 o 
   6  23   1       54.56       44.40     29.82 o 
   7  23   1      627.08      540.60     66.38 o 
   8  23   1      399.29      418.82     41.83 o 
   9  23   1      182.10      158.11     32.43 o 
  -8  24   1       15.38       28.69     30.21 o 
  -7  24   1      516.92      534.89     42.70 o 
  -6  24   1      201.27      205.12     32.63 o 
  -5  24   1       44.91       30.56     16.54 o 
  -4  24   1      283.51      302.97     22.17 o 
  -3  24   1       68.49       75.09     16.05 o 
  -2  24   1      338.02      367.45     21.96 o 
  -1  24   1      201.88      215.69     19.76 o 
   0  24   1       64.35       73.23     15.01 o 
   1  24   1      189.34      171.31     26.03 o 
   2  24   1      595.58      625.76     37.36 o 
   3  24   1        4.58        4.10     20.55 o 
   4  24   1        1.88      -15.54     31.98 o 
   5  24   1      281.22      268.88     25.69 o 
   6  24   1        1.26       -3.18     24.18 o 
   7  24   1        7.89       21.73     26.11 o 
   8  24   1       13.23       28.12     28.59 o 
  -8  25   1      377.06      410.94     42.29 o 
  -7  25   1      199.27      192.92     33.69 o 
  -6  25   1      290.18      265.05     34.42 o 
  -5  25   1      153.81      132.97     22.89 o 
  -4  25   1      182.37      170.99     20.07 o 
  -3  25   1      247.31      254.00     21.09 o 
  -2  25   1       55.83       35.70     24.67 o 
  -1  25   1        0.26        6.42     16.57 o 
   0  25   1        0.05      -10.58     17.41 o 
   1  25   1      670.80      638.22     37.65 o 
   2  25   1       26.57       22.64     21.27 o 
   3  25   1      254.10      234.18     28.96 o 
   4  25   1      176.40      164.17     27.89 o 
   5  25   1     1093.69     1022.31     62.39 o 
   6  25   1      535.42      535.42     51.55 o 
   7  25   1      343.25      392.11     37.59 o 
   8  25   1        7.28       43.69     31.70 o 
  -7  26   1       11.05      -26.67     26.67 o 
  -6  26   1       44.33       47.74     44.72 o 
  -5  26   1      632.41      658.34     35.25 o 
  -4  26   1       10.53      -10.69     16.28 o 
  -3  26   1      206.16      255.88     24.93 o 
  -2  26   1       14.36       13.77     17.87 o 
  -1  26   1      663.87      714.16     32.99 o 
   0  26   1      253.83      220.81     28.50 o 
   1  26   1       50.24       45.36     23.42 o 
   2  26   1       10.49       36.90     23.07 o 
   3  26   1      241.20      231.88     52.67 o 
   4  26   1      154.96      201.32     39.30 o 
   5  26   1      201.75      268.08     42.55 o 
   6  26   1      176.51      196.16     41.32 o 
   7  26   1      305.40      219.06     44.29 o 
  -6  27   1       18.21      -12.80     53.93 o 
  -5  27   1       22.91      -17.61     24.62 o 
  -4  27   1      756.22      722.37     41.53 o 
  -3  27   1      139.59      137.24     23.01 o 
  -2  27   1       26.40       65.41     19.75 o 
  -1  27   1       12.23       34.76     23.06 o 
   0  27   1        3.68      -25.60     28.39 o 
   1  27   1        0.74       18.26     23.34 o 
   2  27   1      501.79      461.41     36.81 o 
   3  27   1        7.34       55.64     34.80 o 
   4  27   1       58.50       47.74     33.50 o 
   5  27   1      387.76      422.74     49.90 o 
   6  27   1      217.76      182.68     41.53 o 
  -6  28   1      215.50      237.19     46.13 o 
  -5  28   1      279.53      316.64     34.33 o 
  -4  28   1      146.76      197.48     30.20 o 
  -3  28   1      335.31      345.44     34.55 o 
  -2  28   1      311.68      336.19     34.43 o 
  -1  28   1       11.06      -31.08     31.08 o 
   0  28   1      224.94      211.45     42.93 o 
   1  28   1      369.59      411.07     63.85 o 
   2  28   1      409.96      515.05     55.00 o 
   3  28   1      200.77      235.10     45.11 o 
   4  28   1        6.25        2.14     32.93 o 
   5  28   1      373.84      410.25     50.18 o 
  -5  29   1      198.15      222.28     45.36 o 
  -4  29   1       68.70       53.98     43.72 o 
  -3  29   1       23.35       48.88     31.68 o 
  -2  29   1        9.12        9.98     25.50 o 
  -1  29   1      174.04      177.87     43.18 o 
   0  29   1      799.01      673.71     60.53 o 
   1  29   1       59.11       53.52     38.24 o 
   2  29   1       15.88       12.69     37.28 o 
   3  29   1        1.78      -33.69     33.69 o 
   4  29   1      145.87       98.48     40.31 o 
  -3  30   1      151.29      205.52     33.00 o 
  -2  30   1      529.92      624.47     58.70 o 
  -1  30   1      228.41      305.18     48.69 o 
   0  30   1      376.05      422.55     53.74 o 
   1  30   1      971.86     1095.92     73.02 o 
   2  30   1       34.86       55.79     39.36 o 
   3  30   1       42.82       55.46     39.65 o 
  -1  31   1      148.77      149.62     45.26 o 
   0  31   1       23.36       18.11     38.93 o 
   1  31   1       39.79      172.19     44.26 o 
 -13   0   2       96.57      106.72     50.87 o 
 -12   0   2      647.13      788.48    101.20 o 
 -11   0   2       40.14       13.54     40.96 o 
 -10   0   2     1550.48     1531.13     50.90 o 
  -9   0   2     1922.65     1878.94     52.94 o 
  -8   0   2     4643.10     4377.99     55.34 o 
  -7   0   2      419.01      412.79     19.57 o 
  -6   0   2      982.11      785.79     17.53 o 
  -5   0   2    12009.99    12170.39    119.71 o 
  -4   0   2     9878.82     9983.87     98.01 o 
  -3   0   2      121.82      208.42      7.86 o 
  -2   0   2    60377.64    59752.97    774.79 o 
  -1   0   2    12327.48    12424.63    208.45 o 
   0   0   2    12297.55    12739.73    248.58 o 
   1   0   2    28606.73    29269.90    411.96 o 
   2   0   2     9879.05    10733.60    212.23 o 
   3   0   2     1772.45     1639.97     31.57 o 
   4   0   2     3906.16     3504.01    214.86 o 
   6   0   2      542.10      550.00     31.72 o 
   7   0   2     4014.22     3878.24     89.98 o 
   8   0   2      459.51      436.80     26.12 o 
   9   0   2      123.07      137.06     33.39 o 
  10   0   2      237.65      266.69     46.27 o 
  11   0   2      460.27      345.53     54.60 o 
  12   0   2       43.28       32.99     43.32 o 
  13   0   2      422.64      416.76     62.31 o 
 -13   1   2       13.11       -7.98     29.90 o 
 -12   1   2      188.34      146.38     20.52 o 
 -11   1   2      303.41      312.92     22.78 o 
 -10   1   2      809.97      767.17     24.18 o 
  -9   1   2     2093.50     1989.04     30.78 o 
  -8   1   2      220.29      228.69      9.58 o 
  -7   1   2     1392.63     1495.32     18.80 o 
  -6   1   2     2124.40     2191.51     21.97 o 
  -5   1   2     1275.70     1400.50     15.53 o 
  -4   1   2     7615.46     8379.96     59.24 o 
  -3   1   2     1498.96     1567.70     15.15 o 
  -2   1   2    11994.36    12437.07    113.92 o 
  -1   1   2     7028.84     7290.19     95.49 o 
   0   1   2     2743.61     2850.63     42.73 o 
   1   1   2    14513.31    14981.66    147.93 o 
   2   1   2      269.40      319.26      8.84 o 
   3   1   2     1621.07     1748.19     36.06 o 
   4   1   2        2.14        3.68      3.53 o 
   5   1   2      336.18      396.38     12.60 o 
   6   1   2       34.34       49.04      6.20 o 
   7   1   2      131.44      136.35     12.33 o 
   8   1   2       49.53       52.05     17.74 o 
   9   1   2       41.87       28.60     19.29 o 
  10   1   2      382.31      344.68     34.28 o 
  11   1   2        6.31        5.42     27.20 o 
  12   1   2        1.93      -12.28     28.03 o 
  13   1   2      380.81      403.90     45.81 o 
 -13   2   2       31.40       44.49     33.36 o 
 -12   2   2       78.39       63.89     18.71 o 
 -11   2   2      483.42      537.97     26.90 o 
 -10   2   2      282.29      266.68     17.14 o 
  -9   2   2      315.20      301.80     14.71 o 
  -8   2   2     1143.68     1106.11     19.43 o 
  -7   2   2     1031.19      937.01     14.72 o 
  -6   2   2     3316.91     3368.44     29.80 o 
  -5   2   2     2221.10     2008.56     19.61 o 
  -4   2   2      372.39      242.87      6.38 o 
  -3   2   2    27052.21    28381.37    196.25 o 
  -2   2   2      678.57      542.37     11.52 o 
  -1   2   2      150.19      149.95      5.44 o 
   0   2   2    30897.85    31419.99    603.21 o 
   1   2   2    22037.76    22859.32    256.62 o 
   2   2   2    20247.64    21271.22    239.62 o 
   3   2   2     4522.89     4497.24     99.48 o 
   4   2   2     6779.45     7019.15     76.39 o 
   5   2   2     3809.89     3983.35     49.17 o 
   6   2   2     2032.03     1914.32     24.25 o 
   7   2   2       82.73      101.71     10.36 o 
   8   2   2      800.85      838.35     33.01 o 
   9   2   2       54.77       65.15     25.85 o 
  10   2   2        2.17       -5.47     22.33 o 
  11   2   2      198.72      173.89     33.50 o 
  12   2   2        6.65        3.80     30.03 o 
  13   2   2      183.10      125.74     36.96 o 
 -13   3   2      431.37      490.05     46.76 o 
 -12   3   2      176.59      215.07     23.57 o 
 -11   3   2      300.16      326.80     24.22 o 
 -10   3   2      110.76      100.57     14.16 o 
  -9   3   2      173.57      135.95     10.80 o 
  -8   3   2      571.51      547.93     14.76 o 
  -7   3   2        3.50        4.37      5.43 o 
  -6   3   2     1051.61     1072.83     14.58 o 
  -5   3   2      445.27      552.33      9.84 o 
  -4   3   2        7.03        6.75      2.98 o 
  -3   3   2    16020.59    17008.57    142.85 o 
  -2   3   2      583.45      554.81      9.54 o 
  -1   3   2    10590.19    11452.11    124.27 o 
   0   3   2      429.33      421.34     66.14 o 
   1   3   2     2884.08     3073.98     36.57 o 
   2   3   2      115.72      104.04     10.59 o 
   3   3   2      811.83      847.20     13.92 o 
   4   3   2       73.98       65.45      5.65 o 
   5   3   2     1361.44     1520.19     24.51 o 
   6   3   2      996.06      972.69     16.58 o 
   7   3   2     1532.06     1541.37     33.39 o 
   8   3   2       43.60       38.17     13.27 o 
   9   3   2      331.15      317.05     22.06 o 
  10   3   2       21.32        9.59      7.12 o 
  11   3   2        3.34        3.57     24.68 o 
  12   3   2      498.07      528.48     45.40 o 
  13   3   2       91.33       25.23     38.94 o 
 -13   4   2       34.25       23.87     24.56 o 
 -12   4   2       48.14       22.46     21.73 o 
 -11   4   2       31.87       59.76     15.98 o 
 -10   4   2      350.10      346.68     19.11 o 
  -9   4   2      114.53       98.85     10.85 o 
  -8   4   2       65.60       62.37      8.18 o 
  -7   4   2     1348.73     1348.13     18.39 o 
  -6   4   2      382.18      353.54      9.19 o 
  -5   4   2     3512.09     3490.63     29.54 o 
  -4   4   2     5761.99     5718.90     49.39 o 
  -3   4   2      668.66      529.90     15.02 o 
  -2   4   2    16466.81    16848.46    154.79 o 
  -1   4   2    39883.93    39513.20    537.41 o 
   0   4   2    22293.37    22842.04    273.10 o 
   1   4   2    18045.36    19026.24    197.85 o 
   2   4   2     2771.24     2554.14     44.88 o 
   3   4   2     8281.73     8358.02     70.76 o 
   4   4   2     5287.39     5354.24     60.45 o 
   5   4   2     5888.93     5814.67     73.76 o 
   6   4   2     1491.87     1478.66     23.12 o 
   7   4   2        8.73        4.56     10.89 o 
   8   4   2      187.63      209.76     21.70 o 
   9   4   2        1.76       29.91     14.91 o 
  10   4   2       24.29      -23.01     23.01 o 
  11   4   2      117.41       49.93     47.12 o 
  12   4   2        1.33       -7.45     24.00 o 
  13   4   2       11.24        2.69     31.60 o 
 -13   5   2      491.97      549.60     36.57 o 
 -12   5   2       99.58      116.86     24.49 o 
 -11   5   2       79.65       82.44     15.69 o 
 -10   5   2     1395.63     1401.07     30.95 o 
  -9   5   2      914.72      882.71     21.06 o 
  -8   5   2       48.50       56.52      8.37 o 
  -7   5   2      847.73      831.40     14.17 o 
  -6   5   2      647.94      626.59     11.59 o 
  -5   5   2     1195.58     1211.71     14.65 o 
  -4   5   2     1664.84     1817.94     20.66 o 
  -3   5   2     1392.12     1719.39     20.41 o 
  -2   5   2       13.04       24.70      3.08 o 
  -1   5   2     1266.87     1394.85     16.20 o 
   0   5   2     7733.73     8246.20     71.55 o 
   1   5   2      583.49      608.60     16.05 o 
   2   5   2     1594.95     1699.43     53.10 o 
   3   5   2       21.14       47.93      5.87 o 
   4   5   2        7.09       10.69      8.40 o 
   5   5   2     9422.96     9437.55     90.23 o 
   6   5   2       19.25        9.98      5.91 o 
   7   5   2       88.47      101.71     14.10 o 
   8   5   2      855.28      827.37     29.61 o 
   9   5   2       20.91       52.65     16.07 o 
  10   5   2      220.29      249.98     31.32 o 
  11   5   2      747.11      771.73     49.59 o 
  12   5   2       69.82       58.16     32.55 o 
  13   5   2       72.13       35.79     29.91 o 
 -13   6   2       61.91       58.90     25.12 o 
 -12   6   2       20.49       33.44     21.12 o 
 -11   6   2        7.37        1.42     13.78 o 
 -10   6   2       29.05       13.78     12.69 o 
  -9   6   2        6.00      -10.14     10.56 o 
  -8   6   2      514.66      539.58     15.15 o 
  -7   6   2     1351.95     1371.32     22.59 o 
  -6   6   2     1425.69     1452.35     18.43 o 
  -5   6   2      345.51      345.29      9.24 o 
  -4   6   2     9343.70    10070.35     77.53 o 
  -3   6   2     4923.55     4842.11     47.94 o 
  -2   6   2     4641.06     4578.33     37.18 o 
  -1   6   2     1919.33     1917.91     19.63 o 
   0   6   2    10820.50    11359.66    129.41 o 
   1   6   2     7346.75     7425.85    100.88 o 
   2   6   2     8944.30     9197.62     75.87 o 
   3   6   2     3984.53     4001.42     56.16 o 
   4   6   2      687.55      676.72     13.42 o 
   5   6   2     3650.09     3519.08     39.65 o 
   6   6   2       10.79       10.56      7.87 o 
   7   6   2       11.66       21.50     11.98 o 
   8   6   2      188.93      185.50     20.78 o 
   9   6   2      459.26      454.02     35.39 o 
  10   6   2      114.84      129.48     44.80 o 
  11   6   2       29.78        9.78     27.65 o 
  12   6   2       11.21       12.95     35.23 o 
  13   6   2       70.36       84.13     35.60 o 
 -13   7   2        4.78      -27.78     27.78 o 
 -12   7   2      468.16      436.56     32.51 o 
 -11   7   2       72.04       79.06     15.42 o 
 -10   7   2      480.04      539.53     23.56 o 
  -9   7   2      716.83      720.27     46.67 o 
  -8   7   2       38.38       49.04     10.50 o 
  -7   7   2     1476.59     1476.92     22.61 o 
  -6   7   2      747.26      771.42     16.40 o 
  -5   7   2     1433.34     1437.98     18.59 o 
  -4   7   2     3926.14     3862.25     35.69 o 
  -3   7   2     3986.48     4285.14     42.51 o 
  -2   7   2      127.41      147.82      5.40 o 
  -1   7   2     1098.24     1208.16     16.62 o 
   0   7   2     2136.20     2198.86     27.53 o 
   1   7   2      122.96      162.54      9.38 o 
   2   7   2     6002.51     6468.36     61.23 o 
   3   7   2      975.51      983.99     13.11 o 
   4   7   2      237.85      204.49      5.87 o 
   5   7   2      586.44      586.51     11.83 o 
   6   7   2     3491.76     3483.93     48.71 o 
   7   7   2     1920.79     1852.40     51.57 o 
   8   7   2     1330.91     1323.37     38.10 o 
   9   7   2      667.06      764.28     42.97 o 
  10   7   2      220.99      254.23     32.06 o 
  11   7   2       84.07       66.78     27.86 o 
  12   7   2       50.55       30.14     30.00 o 
 -13   8   2        1.18       -8.40     28.21 o 
 -12   8   2      107.83       67.30     61.86 o 
 -11   8   2       10.21       -1.65     14.04 o 
 -10   8   2       71.32       54.09     13.93 o 
  -9   8   2      246.35      264.83     17.75 o 
  -8   8   2        3.46       -3.37      8.78 o 
  -7   8   2       35.84       37.91      8.01 o 
  -6   8   2      325.47      327.55      9.81 o 
  -5   8   2      142.34      135.18      7.17 o 
  -4   8   2      756.42      743.72     12.43 o 
  -3   8   2     2987.79     3084.36     33.95 o 
  -2   8   2       51.19       48.67      4.39 o 
  -1   8   2     3621.35     3726.50     38.85 o 
   0   8   2     4693.00     4883.08     53.84 o 
   1   8   2       34.35       51.73      4.98 o 
   2   8   2      493.37      516.63     10.46 o 
   3   8   2     3913.23     4338.25     50.32 o 
   4   8   2     1948.11     1865.43     31.61 o 
   5   8   2      337.98      376.13     13.49 o 
   6   8   2     3088.94     3095.14     45.88 o 
   7   8   2     1711.37     1630.00     40.00 o 
   8   8   2        0.77        8.81     14.28 o 
   9   8   2      246.62      193.10     20.53 o 
  10   8   2        0.73      -11.92     20.58 o 
  11   8   2       24.32        7.22     27.50 o 
  12   8   2      167.73      224.94     36.80 o 
 -12   9   2       76.49      124.19     30.71 o 
 -11   9   2      336.10      308.44     25.53 o 
 -10   9   2       75.75       73.78     15.79 o 
  -9   9   2      773.95      803.42     24.25 o 
  -8   9   2     2447.43     2381.17     38.04 o 
  -7   9   2       28.62       43.48      8.31 o 
  -6   9   2     1094.67     1033.28     16.76 o 
  -5   9   2     3356.51     3345.80     36.18 o 
  -4   9   2      155.45      191.72      7.59 o 
  -3   9   2       40.54       27.17      4.70 o 
  -2   9   2     1863.35     1968.17     24.94 o 
  -1   9   2      542.22      630.03     12.41 o 
   0   9   2       46.14       59.48      5.66 o 
   1   9   2     2914.50     3116.49     37.84 o 
   2   9   2      638.60      665.47     12.60 o 
   3   9   2     3172.06     3331.29     33.13 o 
   4   9   2     3578.55     3642.71     37.11 o 
   5   9   2      951.53      950.78     22.48 o 
   6   9   2     7536.42     7331.26     86.87 o 
   7   9   2     1643.13     1641.41     40.17 o 
   8   9   2       70.18       74.25     16.21 o 
   9   9   2      698.35      716.49     33.13 o 
  10   9   2     1564.83     1673.25     67.00 o 
  11   9   2       10.01      -16.38     25.72 o 
  12   9   2        6.13       18.68     30.13 o 
 -12  10   2       18.08       -1.23     16.71 o 
 -11  10   2      116.82      110.84     17.55 o 
 -10  10   2       69.62       83.11     16.50 o 
  -9  10   2       47.13       37.98     16.45 o 
  -8  10   2      149.55      137.69     13.64 o 
  -7  10   2      964.40      938.04     22.35 o 
  -6  10   2      684.88      674.11     15.78 o 
  -5  10   2        6.03       13.99      5.41 o 
  -4  10   2       10.23        7.06      4.46 o 
  -3  10   2     2126.81     2172.02     25.36 o 
  -2  10   2       99.61      117.12      7.26 o 
  -1  10   2      353.93      381.46     11.78 o 
   0  10   2       43.20       41.42      5.66 o 
   1  10   2      733.35      781.13     13.76 o 
   2  10   2     2095.64     2174.73     25.92 o 
   3  10   2       65.37       78.61      5.48 o 
   4  10   2       75.47       86.91      5.81 o 
   5  10   2       33.58       29.35      8.71 o 
   6  10   2      106.12      118.48     16.11 o 
   7  10   2      273.28      254.44     20.30 o 
   8  10   2       11.33       31.08     17.72 o 
   9  10   2      331.60      357.37     52.63 o 
  10  10   2       61.75       41.16     19.47 o 
  11  10   2       74.05       64.55     29.62 o 
  12  10   2       30.56       14.76     31.24 o 
 -12  11   2      294.43      304.62     36.85 o 
 -11  11   2      614.26      595.21     47.03 o 
 -10  11   2      267.12      244.37     20.01 o 
  -9  11   2      186.95      188.87     17.94 o 
  -8  11   2      909.64      935.01     24.26 o 
  -7  11   2      545.71      557.96     18.87 o 
  -6  11   2       28.15       25.75      6.69 o 
  -5  11   2      384.68      332.92     10.85 o 
  -4  11   2     2947.82     2907.87     31.93 o 
  -3  11   2       58.36       43.94      5.05 o 
  -2  11   2       70.98       86.92      7.00 o 
  -1  11   2       64.96       79.99      7.42 o 
   0  11   2      862.03      958.01     18.52 o 
   1  11   2       22.59       21.21      4.91 o 
   2  11   2      212.88      331.92     10.21 o 
   3  11   2     1371.71     1334.60     17.05 o 
   4  11   2      993.78     1044.80     17.79 o 
   5  11   2     1219.06     1152.71     25.16 o 
   6  11   2      240.30      246.62     18.59 o 
   7  11   2     2505.99     2431.45     50.73 o 
   8  11   2      444.88      490.12     27.69 o 
   9  11   2      963.98     1015.63     38.01 o 
  10  11   2      145.56      229.26     41.16 o 
  11  11   2      450.06      500.89     43.73 o 
  12  11   2      438.34      407.16     44.30 o 
 -12  12   2      161.18      110.45     60.16 o 
 -11  12   2       27.90       18.03     25.65 o 
 -10  12   2       10.67        1.95     17.04 o 
  -9  12   2       89.10       96.40     32.56 o 
  -8  12   2       64.89       70.64     13.48 o 
  -7  12   2      310.86      332.38     17.74 o 
  -6  12   2      526.02      511.56     15.49 o 
  -5  12   2      350.70      339.14     11.25 o 
  -4  12   2       13.27       11.33      5.41 o 
  -3  12   2     1104.92     1126.54     18.40 o 
  -2  12   2      320.90      372.41     13.67 o 
  -1  12   2       32.35       34.90      5.89 o 
   0  12   2       28.60       23.84      4.94 o 
   1  12   2     2643.94     2880.57     30.70 o 
   2  12   2      516.80      527.04     11.95 o 
   3  12   2       22.53       17.28      4.81 o 
   4  12   2        0.90       -2.40      6.83 o 
   5  12   2      144.61      162.61     12.88 o 
   6  12   2       56.19       70.39     14.46 o 
   7  12   2        3.54       23.95     14.36 o 
   8  12   2      142.82      174.60     20.21 o 
   9  12   2        1.62       48.01     24.56 o 
  10  12   2       88.98       82.27     25.29 o 
  11  12   2      101.13      111.14     23.62 o 
  12  12   2       20.34       56.55     33.32 o 
 -12  13   2      101.35      101.71     37.99 o 
 -11  13   2      272.82      248.54     32.77 o 
 -10  13   2      515.06      483.55     25.95 o 
  -9  13   2      538.24      526.72     36.05 o 
  -8  13   2      578.02      580.18     24.00 o 
  -7  13   2      864.73      829.80     25.70 o 
  -6  13   2      851.54      828.29     23.93 o 
  -5  13   2       44.78       42.74      7.57 o 
  -4  13   2      596.44      538.56     13.91 o 
  -3  13   2        5.63        5.77      5.61 o 
  -2  13   2        3.55        0.91      5.67 o 
  -1  13   2       72.20       56.82      5.87 o 
   0  13   2      240.34      206.35      8.51 o 
   1  13   2      113.89      102.24      9.05 o 
   2  13   2      619.95      637.87     13.53 o 
   3  13   2      585.66      587.92     12.36 o 
   4  13   2     1810.73     1716.94     27.22 o 
   5  13   2     1296.77     1275.31     22.56 o 
   6  13   2      574.76      691.98     28.59 o 
   7  13   2      935.14      974.25     34.54 o 
   8  13   2      769.47      784.48     34.58 o 
   9  13   2      157.71      147.85     32.34 o 
  10  13   2      579.72      523.59     33.70 o 
  11  13   2      288.55      308.57     38.90 o 
  12  13   2      160.89      143.22     30.62 o 
 -12  14   2        0.43       37.28     30.00 o 
 -11  14   2       64.58       76.91     29.06 o 
 -10  14   2      136.65       99.70     18.18 o 
  -9  14   2       10.82        3.35     16.94 o 
  -8  14   2      340.35      337.83     20.66 o 
  -7  14   2      467.80      488.78     22.01 o 
  -6  14   2      374.79      318.86     17.63 o 
  -5  14   2      283.04      235.01     12.22 o 
  -4  14   2      342.79      356.29     13.83 o 
  -3  14   2      238.43      254.99     11.36 o 
  -2  14   2      138.26      112.44      8.44 o 
  -1  14   2      951.53      915.01     16.46 o 
   0  14   2     1320.00     1343.04     19.73 o 
   1  14   2      194.12      176.21      8.95 o 
   2  14   2     2263.84     2307.61     27.85 o 
   3  14   2      598.64      589.97     15.96 o 
   4  14   2      751.22      724.41     18.57 o 
   5  14   2      419.24      440.90     15.33 o 
   6  14   2     1220.91     1194.78     29.80 o 
   7  14   2      433.62      444.57     26.74 o 
   8  14   2      233.15      228.77     23.65 o 
   9  14   2       42.78       45.44     20.65 o 
  10  14   2        0.60       32.76     22.37 o 
  11  14   2      110.75      120.86     31.43 o 
 -11  15   2       28.55       10.32     50.50 o 
 -10  15   2      791.99      879.67     37.88 o 
  -9  15   2       96.78       84.80     17.99 o 
  -8  15   2      373.70      397.12     21.99 o 
  -7  15   2     1471.89     1431.61     69.64 o 
  -6  15   2       35.60       33.57     12.08 o 
  -5  15   2     2086.67     1813.36    100.69 o 
  -4  15   2     1199.72     1286.29     27.72 o 
  -3  15   2      169.70      140.77     11.64 o 
  -2  15   2      180.44      185.04      9.32 o 
  -1  15   2      936.16      923.69     18.39 o 
   0  15   2      461.57      467.66     12.85 o 
   1  15   2      148.16      186.79      9.86 o 
   2  15   2      628.33      624.56     14.54 o 
   3  15   2      762.83      743.65     20.79 o 
   4  15   2      540.23      628.80     18.67 o 
   5  15   2      651.17      648.21     23.60 o 
   6  15   2     1105.78     1019.40     28.35 o 
   7  15   2      622.15      648.46     27.22 o 
   8  15   2     2159.30     2225.65     44.85 o 
   9  15   2      391.82      366.43     23.70 o 
  10  15   2       24.88       35.50     17.92 o 
  11  15   2      217.65      219.80     30.98 o 
 -11  16   2       11.54       12.24     42.33 o 
 -10  16   2      119.83      140.79     26.54 o 
  -9  16   2       59.47       67.61     24.26 o 
  -8  16   2      642.08      644.21     27.13 o 
  -7  16   2      285.50      268.82     19.20 o 
  -6  16   2      981.12      939.01     27.69 o 
  -5  16   2       39.52       47.58     14.11 o 
  -4  16   2     1446.25     1428.78     29.78 o 
  -3  16   2     1412.88     1428.59     29.56 o 
  -2  16   2      188.09      184.06     11.43 o 
  -1  16   2     1449.94     1351.04     21.62 o 
   0  16   2      942.35      964.98     18.11 o 
   1  16   2      355.28      398.92     13.50 o 
   2  16   2     4218.29     4095.36     43.79 o 
   3  16   2     2899.24     2898.78     49.38 o 
   4  16   2       11.54        6.78      9.07 o 
   5  16   2     1264.25     1229.78     24.18 o 
   6  16   2     1299.64     1269.33     31.58 o 
   7  16   2       39.23       52.77     22.35 o 
   8  16   2       61.49       71.49     15.87 o 
   9  16   2     1701.61     1740.56     57.62 o 
  10  16   2        4.56      -22.85     22.85 o 
  11  16   2      114.49      132.27     62.56 o 
 -11  17   2      697.92      643.01     47.21 o 
 -10  17   2        9.20       19.95     27.68 o 
  -9  17   2      549.85      532.12     27.18 o 
  -8  17   2      487.97      477.39     31.63 o 
  -7  17   2      166.12      180.49     17.28 o 
  -6  17   2     2091.58     2061.61     56.75 o 
  -5  17   2      972.61      979.34     33.10 o 
  -4  17   2       80.92       69.80     11.68 o 
  -3  17   2      867.71      888.94     21.33 o 
  -2  17   2      108.33      116.81     10.66 o 
  -1  17   2      172.30      157.93     11.23 o 
   0  17   2     2224.48     2079.53     28.18 o 
   1  17   2      964.72      892.09     18.16 o 
   2  17   2      262.74      247.17     12.62 o 
   3  17   2        6.59       -0.60      9.94 o 
   4  17   2      934.19      872.83     28.88 o 
   5  17   2     1129.61     1079.26     23.32 o 
   6  17   2      298.79      285.57     18.55 o 
   7  17   2      130.97      143.49     16.87 o 
   8  17   2       15.28      -12.62     14.41 o 
   9  17   2      423.17      405.38     28.88 o 
  10  17   2      215.25      191.11     51.97 o 
  11  17   2       10.96      -10.82     26.90 o 
 -11  18   2      133.19      118.50     37.03 o 
 -10  18   2       93.32       95.23     30.13 o 
  -9  18   2      169.56      145.34     23.63 o 
  -8  18   2      164.80      198.03     19.68 o 
  -7  18   2      756.63      797.31     43.42 o 
  -6  18   2      556.40      563.99     33.81 o 
  -5  18   2      788.42      804.91     32.01 o 
  -4  18   2      987.95     1020.43     28.07 o 
  -3  18   2     1937.78     1938.61     32.28 o 
  -2  18   2     1988.18     1876.46     30.84 o 
  -1  18   2     1752.57     1777.23     29.89 o 
   0  18   2     5307.97     5453.52     61.23 o 
   1  18   2     3104.03     2967.56     39.58 o 
   2  18   2       90.24       98.18     12.19 o 
   3  18   2     1271.21     1358.50     30.20 o 
   4  18   2     2769.89     2621.04     50.01 o 
   5  18   2      808.58      808.30     26.59 o 
   6  18   2       31.34       34.26     13.73 o 
   7  18   2      226.69      235.11     19.42 o 
   8  18   2       73.45       67.75     19.05 o 
   9  18   2       46.01       54.49     35.75 o 
  10  18   2      128.78      123.60     27.41 o 
 -10  19   2      147.52      230.00     35.76 o 
  -9  19   2      481.62      526.39     40.34 o 
  -8  19   2      194.30      174.37     22.88 o 
  -7  19   2      360.49      328.51     26.36 o 
  -6  19   2      666.45      665.96     46.48 o 
  -5  19   2       37.94       34.24     13.59 o 
  -4  19   2      193.58      169.39     15.75 o 
  -3  19   2      331.34      323.56     15.98 o 
  -2  19   2       26.71       33.47     10.04 o 
  -1  19   2      153.52      201.17     13.33 o 
   0  19   2      284.67      258.55     13.84 o 
   1  19   2      181.10      168.38     13.75 o 
   2  19   2       47.62       54.83     11.80 o 
   3  19   2       91.14       89.42     13.31 o 
   4  19   2       67.25       76.34     13.15 o 
   5  19   2      224.12      254.19     16.50 o 
   6  19   2       71.84      106.53     18.88 o 
   7  19   2        8.40       -3.90     17.20 o 
   8  19   2      307.71      350.13     27.64 o 
   9  19   2       16.08       -5.71     23.56 o 
  10  19   2       12.86       43.62     25.19 o 
 -10  20   2       10.15      -43.56     43.56 o 
  -9  20   2      106.01      110.28     31.09 o 
  -8  20   2       34.34       28.24     25.06 o 
  -7  20   2      500.28      590.23     32.82 o 
  -6  20   2      239.97      246.19     19.97 o 
  -5  20   2      542.77      543.92     31.71 o 
  -4  20   2     1125.72     1175.18     42.65 o 
  -3  20   2      842.16      887.17     23.74 o 
  -2  20   2     1771.00     1900.71     33.08 o 
  -1  20   2     1317.80     1360.14     27.55 o 
   0  20   2     3344.50     3262.16     49.88 o 
   1  20   2     5643.49     5803.32    115.39 o 
   2  20   2     1223.04     1218.31     34.37 o 
   3  20   2     1216.05     1171.40     41.25 o 
   4  20   2     3031.16     3060.20     50.45 o 
   5  20   2      559.76      534.31     27.68 o 
   6  20   2      175.48      219.22     27.97 o 
   7  20   2      228.40      273.31     30.55 o 
   8  20   2       65.43       98.93     26.20 o 
   9  20   2       20.75       -3.19     25.07 o 
  10  20   2       96.91       16.39     40.27 o 
 -10  21   2      250.11      166.29     35.90 o 
  -9  21   2       22.39       24.41     22.55 o 
  -8  21   2      229.84      259.59     27.04 o 
  -7  21   2      961.46      996.19     38.48 o 
  -6  21   2        4.97       -6.75     14.25 o 
  -5  21   2        1.90        2.41     14.14 o 
  -4  21   2        1.78      -12.54     12.54 o 
  -3  21   2      438.56      420.54     22.23 o 
  -2  21   2       77.84       70.44     12.06 o 
  -1  21   2       95.81       94.94     12.30 o 
   0  21   2      117.35      133.64     14.57 o 
   1  21   2      302.69      281.03     31.41 o 
   2  21   2       61.38       63.46     15.90 o 
   3  21   2      131.88      151.24     19.11 o 
   4  21   2       63.64       46.15     16.48 o 
   5  21   2       59.64       43.73     18.41 o 
   6  21   2      126.38      118.16     20.53 o 
   7  21   2       36.99       33.89     18.70 o 
   8  21   2      226.00      220.79     83.25 o 
   9  21   2       17.18       37.57     26.23 o 
  -9  22   2      145.75      168.01     26.80 o 
  -8  22   2      658.94      684.24     36.59 o 
  -7  22   2       13.88       -1.34     19.04 o 
  -6  22   2     1202.98     1219.24     34.78 o 
  -5  22   2      320.87      329.47     21.99 o 
  -4  22   2      986.50     1049.44     32.24 o 
  -3  22   2     3115.89     3210.37     79.19 o 
  -2  22   2     1516.22     1534.87     31.53 o 
  -1  22   2     1053.58     1064.37     29.81 o 
   0  22   2     1108.93     1190.62     30.63 o 
   1  22   2     1549.86     1555.83     41.10 o 
   2  22   2     1543.33     1545.11     51.42 o 
   3  22   2      788.80      850.60     39.57 o 
   4  22   2      392.40      371.51     30.61 o 
   5  22   2      512.95      555.02     30.17 o 
   6  22   2       14.01        7.24     18.26 o 
   7  22   2      382.53      358.29     33.44 o 
   8  22   2       39.98       53.44     26.27 o 
   9  22   2        2.11       28.55     26.75 o 
  -9  23   2      135.35      152.24     34.42 o 
  -8  23   2       25.41       31.42     22.77 o 
  -7  23   2      103.73       84.33     32.91 o 
  -6  23   2      480.39      466.43     26.06 o 
  -5  23   2       48.88       44.17     16.88 o 
  -4  23   2       22.62       -0.59     14.33 o 
  -3  23   2       40.51       20.57     14.95 o 
  -2  23   2       45.09       46.08     17.00 o 
  -1  23   2      246.16      261.40     18.90 o 
   0  23   2      293.88      320.95     23.28 o 
   1  23   2       80.73       72.22     16.83 o 
   2  23   2      158.89      169.96     24.19 o 
   3  23   2      474.48      420.18     31.96 o 
   4  23   2        3.56      -23.53     23.53 o 
   5  23   2      133.93      113.26     24.26 o 
   6  23   2       33.73       -2.64     42.12 o 
   7  23   2       59.32       89.01     35.50 o 
   8  23   2        1.45      -24.51     24.51 o 
  -8  24   2      447.08      480.18     43.65 o 
  -7  24   2      688.75      699.67     37.29 o 
  -6  24   2       40.11       21.17     20.35 o 
  -5  24   2     2101.13     2136.28     46.25 o 
  -4  24   2      604.38      642.44     28.57 o 
  -3  24   2      277.03      305.81     23.52 o 
  -2  24   2     1586.36     1643.75     60.61 o 
  -1  24   2      981.67     1022.85     31.58 o 
   0  24   2      524.00      526.93     37.70 o 
   1  24   2      339.14      355.44     30.11 o 
   2  24   2     1115.40     1158.41     47.08 o 
   3  24   2      937.46      884.14     41.00 o 
   4  24   2      292.17      306.33     30.74 o 
   5  24   2       13.71        9.96     21.70 o 
   6  24   2      635.75      571.26     51.16 o 
   7  24   2      140.87      145.21     29.05 o 
   8  24   2       95.86      122.04     49.99 o 
  -8  25   2        5.35      -21.59     39.56 o 
  -7  25   2        8.24      -17.19     21.70 o 
  -6  25   2       60.85       66.28     22.68 o 
  -5  25   2      302.28      290.02     27.02 o 
  -4  25   2      444.73      437.42     25.66 o 
  -3  25   2      120.23       82.99     26.41 o 
  -2  25   2       13.68       13.16     21.45 o 
  -1  25   2      201.71      216.98     19.70 o 
   0  25   2        5.82       36.65     21.47 o 
   1  25   2       17.37       22.36     21.56 o 
   2  25   2        0.79       -4.09     20.17 o 
   3  25   2       53.00       54.07     23.13 o 
   4  25   2        7.94       -4.66     21.68 o 
   5  25   2      111.07      129.15     35.80 o 
   6  25   2        1.39        5.30     31.71 o 
   7  25   2       50.26       69.91     34.85 o 
  -7  26   2       51.50       65.81     24.55 o 
  -6  26   2      642.84      616.62     35.39 o 
  -5  26   2      275.85      322.99     48.19 o 
  -4  26   2       61.53       48.07     18.12 o 
  -3  26   2      559.42      631.17     34.07 o 
  -2  26   2      817.40      830.78     36.51 o 
  -1  26   2     1718.12     1798.11     81.44 o 
   0  26   2      346.98      334.81     31.58 o 
   1  26   2      661.74      664.45     40.86 o 
   2  26   2      567.25      580.85     39.25 o 
   3  26   2      170.49      197.84     29.63 o 
   4  26   2      459.37      435.66     47.32 o 
   5  26   2      405.62      458.78     48.30 o 
   6  26   2      227.60      226.17     42.42 o 
   7  26   2      206.84      197.54     41.84 o 
  -6  27   2       10.40        6.99     22.35 o 
  -5  27   2       75.69       58.09     23.20 o 
  -4  27   2        9.86        9.07     20.71 o 
  -3  27   2        4.51       23.74     25.17 o 
  -2  27   2        6.94       41.33     34.36 o 
  -1  27   2      115.94      148.22     36.86 o 
   0  27   2       61.02       30.23     30.00 o 
   1  27   2      147.20      128.38     26.92 o 
   2  27   2       10.48       11.80     23.80 o 
   3  27   2       19.79       65.05     35.60 o 
   4  27   2       58.47       67.24     34.95 o 
   5  27   2      184.65      182.94     40.06 o 
   6  27   2      141.94       93.66     38.29 o 
  -5  28   2      204.24      173.62     42.14 o 
  -4  28   2      732.70      851.93     66.77 o 
  -3  28   2      206.35      249.53     46.01 o 
  -2  28   2      439.51      489.55     55.14 o 
  -1  28   2      553.09      548.64     54.57 o 
   0  28   2     1071.79     1302.03     74.29 o 
   1  28   2      100.62      122.00     27.50 o 
   2  28   2      107.00      175.53     41.02 o 
   3  28   2      895.54      912.04     64.89 o 
   4  28   2       80.31       86.80     39.92 o 
   5  28   2       22.47       49.58     36.81 o 
  -4  29   2        5.10       47.50     38.84 o 
  -3  29   2       41.25       -8.03     36.30 o 
  -2  29   2        9.65      -10.35     35.08 o 
  -1  29   2       23.24       33.96     37.64 o 
   0  29   2        0.12      -18.88     35.74 o 
   1  29   2        6.38       64.18     38.15 o 
   2  29   2        7.46        9.50     35.05 o 
   3  29   2       71.15       55.44     37.43 o 
   4  29   2       42.60       27.49     36.08 o 
  -3  30   2      153.56      169.15     44.61 o 
  -2  30   2      245.07      244.38     47.04 o 
  -1  30   2      191.99      229.72     48.12 o 
   0  30   2       51.74       60.53     38.69 o 
   1  30   2      161.40      151.79     43.42 o 
   2  30   2      259.50      299.63     48.57 o 
   3  30   2        3.02      -11.68     35.30 o 
  -1  31   2       24.76       75.01     41.06 o 
   0  31   2        0.68       63.73     39.60 o 
 -13   1   3       68.37       75.42     20.62 o 
 -12   1   3       33.13       14.08     17.84 o 
 -11   1   3      766.48      826.35     30.66 o 
 -10   1   3      510.73      568.67     19.91 o 
  -9   1   3      696.02      723.97     17.60 o 
  -8   1   3     2763.83     2870.46     29.59 o 
  -7   1   3      515.80      520.33     12.01 o 
  -6   1   3      572.01      532.67     12.60 o 
  -5   1   3    11542.66    12189.43     85.26 o 
  -4   1   3      951.27      917.67     14.19 o 
  -3   1   3      239.64      239.22      5.94 o 
  -2   1   3     3900.18     4042.71     33.84 o 
   0   1   3     1355.26     1418.52     24.86 o 
   1   1   3       35.72       39.23      2.95 o 
   2   1   3     3388.84     3579.76     40.05 o 
   3   1   3       24.87       13.31      3.85 o 
   4   1   3     5259.90     5529.35     70.96 o 
   5   1   3     3986.80     4126.01    164.53 o 
   6   1   3      215.14      206.94     12.24 o 
   7   1   3     2243.70     2185.48     65.87 o 
   8   1   3     1505.97     1539.02     51.18 o 
   9   1   3      428.84      430.48     49.22 o 
  10   1   3      300.94      279.69     45.13 o 
  11   1   3      520.68      572.48     44.82 o 
  12   1   3      117.07      135.99     34.04 o 
  13   1   3      103.43      133.73     37.61 o 
 -13   2   3        7.02       12.03     19.81 o 
 -12   2   3       59.76       94.25     20.05 o 
 -11   2   3      408.97      360.61     23.82 o 
 -10   2   3      348.43      318.76     18.38 o 
  -9   2   3      209.85      207.02     11.80 o 
  -8   2   3     1177.12     1166.22     17.91 o 
  -7   2   3       34.44       44.59      6.29 o 
  -6   2   3      118.62      114.06      6.87 o 
  -5   2   3      545.68      535.40      9.94 o 
  -4   2   3      922.83     1025.43     12.11 o 
  -3   2   3     1131.62     1198.36     15.36 o 
  -2   2   3     5787.82     6491.29     74.09 o 
  -1   2   3     3443.79     3524.25     44.99 o 
   0   2   3     3091.97     3218.08     33.69 o 
   1   2   3     3265.09     3291.23     41.32 o 
   2   2   3       82.09       80.68      4.10 o 
   3   2   3      331.18      282.35      8.28 o 
   4   2   3       94.76      104.44      7.20 o 
   5   2   3     1021.94     1003.67     21.21 o 
   6   2   3      254.34      230.26     11.70 o 
   7   2   3      456.13      497.67     23.97 o 
   8   2   3       22.31       21.50     12.25 o 
   9   2   3       38.78       29.04     20.14 o 
  10   2   3       24.57       27.79     33.21 o 
  11   2   3       28.07       14.05     13.23 o 
  12   2   3       49.15       51.82     31.96 o 
  13   2   3        7.11       12.23     46.41 o 
 -13   3   3       76.61       59.52     20.88 o 
 -12   3   3     1136.41     1141.92     59.42 o 
 -11   3   3      115.60      162.46     17.07 o 
 -10   3   3      447.33      461.00     20.80 o 
  -9   3   3     1055.18     1048.76     20.51 o 
  -8   3   3      202.66      206.67      9.62 o 
  -7   3   3     1741.01     1716.25     20.56 o 
  -6   3   3     6189.72     6133.30     48.01 o 
  -5   3   3     1109.26     1331.29     15.87 o 
  -4   3   3     1661.92     1782.64     17.32 o 
  -3   3   3      802.74      937.40     12.55 o 
  -2   3   3      304.31      337.75      8.90 o 
  -1   3   3     2573.15     2850.10     46.65 o 
   0   3   3     4955.19     5036.71     57.37 o 
   1   3   3     6959.27     7391.93     87.04 o 
   2   3   3      353.23      433.32     10.04 o 
   3   3   3     5960.28     6246.13     57.38 o 
   4   3   3      922.44      823.74     15.36 o 
   5   3   3      301.34      256.68     13.19 o 
   6   3   3     1541.60     1564.20     26.76 o 
   7   3   3       48.20       65.78     12.67 o 
   8   3   3      777.02      781.96     35.59 o 
   9   3   3      655.78      650.75     66.16 o 
  10   3   3      391.46      391.45     37.28 o 
  11   3   3       69.96       89.05     28.36 o 
  12   3   3      104.99      113.77     47.91 o 
  13   3   3       79.64       79.32     35.72 o 
 -13   4   3       44.03       42.12     22.84 o 
 -12   4   3        9.55      -18.43     24.08 o 
 -11   4   3        0.91       -4.65     13.53 o 
 -10   4   3       10.48       -6.60     13.95 o 
  -9   4   3      281.64      307.09     13.37 o 
  -8   4   3      125.23      117.98      9.39 o 
  -7   4   3      335.68      349.98     10.57 o 
  -6   4   3      212.05      187.82      7.55 o 
  -5   4   3     2305.31     2378.50     22.59 o 
  -4   4   3     4418.20     4476.40     35.04 o 
  -3   4   3      974.17     1012.79     13.36 o 
  -2   4   3    13554.97    14225.50    110.78 o 
  -1   4   3    14635.47    14810.95    160.68 o 
   0   4   3    13418.83    13882.60    129.05 o 
   1   4   3     2719.54     2760.88     34.14 o 
   2   4   3     3588.34     3692.27     47.41 o 
   3   4   3     4766.83     4857.39     56.78 o 
   4   4   3     4212.83     4435.08     51.49 o 
   5   4   3      172.67      155.73      8.50 o 
   6   4   3     2112.95     2061.61     40.67 o 
   7   4   3      366.23      363.84     20.51 o 
   8   4   3       18.93       22.10     13.40 o 
   9   4   3       58.42       36.30     21.21 o 
  10   4   3      203.88      172.31     30.64 o 
  11   4   3       13.96       47.05     29.20 o 
  12   4   3       33.32       18.23     28.55 o 
  13   4   3        4.10       -3.55     29.55 o 
 -13   5   3       41.17       51.60     27.59 o 
 -12   5   3      333.07      403.94     26.02 o 
 -11   5   3      657.58      646.47     25.67 o 
 -10   5   3      522.77      542.99     22.24 o 
  -9   5   3      472.49      473.75     17.05 o 
  -8   5   3     1360.77     1336.53     21.49 o 
  -7   5   3     3570.80     3481.26     32.55 o 
  -6   5   3     1115.59     1091.91     15.20 o 
  -5   5   3     3634.46     3773.52     31.92 o 
  -4   5   3      281.85      357.25      8.46 o 
  -3   5   3     5858.20     6279.26     67.08 o 
  -2   5   3     2849.16     3118.45     35.39 o 
  -1   5   3     1900.87     1980.49     21.55 o 
   0   5   3     1139.74     1192.77     18.34 o 
   1   5   3     3212.99     3305.50     35.43 o 
   2   5   3       82.24      101.57      9.60 o 
   3   5   3     2342.56     2429.58     38.34 o 
   4   5   3     1789.80     1880.90     34.67 o 
   5   5   3      461.67      459.84     13.28 o 
   6   5   3      738.64      775.82     24.86 o 
   7   5   3     2013.46     2037.91     65.93 o 
   8   5   3      344.07      376.82     22.53 o 
   9   5   3      298.09      289.62     22.69 o 
  10   5   3      384.18      371.66     36.26 o 
  11   5   3      380.43      376.92     39.15 o 
  12   5   3      271.92      240.67     37.69 o 
  13   5   3       91.58      116.94     36.44 o 
 -13   6   3       48.51       76.08     25.29 o 
 -12   6   3       66.91       38.61     19.18 o 
 -11   6   3        4.73       -1.60     13.79 o 
 -10   6   3      567.42      627.71     23.74 o 
  -9   6   3       81.86       72.18     10.87 o 
  -8   6   3      164.59      207.77     10.89 o 
  -7   6   3     4143.20     4015.23     36.21 o 
  -6   6   3     1502.86     1476.47     20.76 o 
  -5   6   3     2459.30     2341.18     22.83 o 
  -4   6   3     7929.79     7960.47     67.33 o 
  -3   6   3    12283.21    12800.96    121.96 o 
  -2   6   3     5656.95     5539.56     52.35 o 
  -1   6   3    17658.79    18198.90    154.34 o 
   0   6   3     7848.65     7898.54     69.92 o 
   1   6   3     3386.31     3213.45     68.45 o 
   2   6   3     3327.38     3081.89     36.94 o 
   3   6   3     3085.50     3129.32     38.82 o 
   4   6   3     1962.27     1924.78     35.32 o 
   5   6   3       94.81       75.08     10.83 o 
   6   6   3       38.39       17.00     10.52 o 
   7   6   3      718.76      720.02     27.88 o 
   8   6   3      484.59      375.77     23.30 o 
   9   6   3        5.01       -0.02     15.20 o 
  10   6   3      104.66      144.80     27.82 o 
  11   6   3        0.44      -13.19     26.94 o 
  12   6   3      114.13      145.28     35.67 o 
 -13   7   3       86.23       59.85     23.61 o 
 -12   7   3       54.45       38.66     18.21 o 
 -11   7   3      137.91      140.68     17.16 o 
 -10   7   3      934.32      933.40     27.70 o 
  -9   7   3      825.52      840.76     22.22 o 
  -8   7   3      507.94      490.62     14.81 o 
  -7   7   3      538.03      543.39     12.98 o 
  -6   7   3     1183.47     1129.63     15.86 o 
  -5   7   3      401.95      343.45     10.83 o 
  -4   7   3      108.17      115.98      6.27 o 
  -3   7   3     1441.13     1567.92     18.89 o 
  -2   7   3       80.53       63.67      4.91 o 
  -1   7   3      445.21      428.06      9.71 o 
   0   7   3     2754.31     2923.23     27.76 o 
   1   7   3       11.75       12.73      3.63 o 
   2   7   3     4398.43     4744.25     38.16 o 
   3   7   3      570.40      575.98     14.33 o 
   4   7   3      808.91      744.34     21.02 o 
   5   7   3     1774.92     1664.07     35.74 o 
   6   7   3     2704.44     2652.63     49.61 o 
   7   7   3       38.22       33.90     13.05 o 
   8   7   3      202.08      217.00     26.10 o 
   9   7   3      635.87      611.54     47.91 o 
  10   7   3      171.21      163.15     29.69 o 
  11   7   3        3.28        1.93     37.98 o 
  12   7   3       16.88        2.93     30.46 o 
 -13   8   3       61.66       72.20     24.29 o 
 -12   8   3       43.25       41.92     21.89 o 
 -11   8   3       18.19        2.24     16.01 o 
 -10   8   3       56.56       50.82     13.85 o 
  -9   8   3      700.87      787.61     25.28 o 
  -8   8   3      243.11      225.48     12.69 o 
  -7   8   3       62.14       81.66      7.15 o 
  -6   8   3     3421.57     3350.80     32.77 o 
  -5   8   3     6576.04     6540.27     55.31 o 
  -4   8   3     6697.79     6626.70     54.49 o 
  -3   8   3      529.14      406.93      9.32 o 
  -2   8   3    14823.55    15560.75    135.35 o 
  -1   8   3    15072.46    15701.60    124.95 o 
   0   8   3     2756.75     2606.91     32.67 o 
   1   8   3      681.87      523.27     19.37 o 
   2   8   3     8233.20     8307.30     77.64 o 
   3   8   3     6289.41     6275.90     70.28 o 
   4   8   3      110.74       83.68     14.45 o 
   5   8   3     1061.84     1075.09     28.71 o 
   6   8   3      621.36      658.84     32.96 o 
   7   8   3     1921.30     1786.09     42.44 o 
   8   8   3      257.24      233.57     21.23 o 
   9   8   3      516.02      481.85     42.89 o 
  10   8   3        0.79      -22.52     22.52 o 
  11   8   3       41.10       57.87     28.46 o 
  12   8   3       22.39       54.43     31.80 o 
 -12   9   3        2.24      -20.77     20.77 o 
 -11   9   3        6.73       -6.61     16.37 o 
 -10   9   3      170.97      140.02     17.47 o 
  -9   9   3       96.23      108.15     14.96 o 
  -8   9   3        5.44       12.60      8.44 o 
  -7   9   3       96.57       90.37      8.56 o 
  -6   9   3       15.15       15.35      5.50 o 
  -5   9   3       71.48       68.50      6.54 o 
  -4   9   3     2506.86     2561.20     27.94 o 
  -3   9   3        7.54        9.72      4.27 o 
  -2   9   3      104.86       95.84      5.96 o 
  -1   9   3      209.64      228.35     10.88 o 
   0   9   3     6335.48     7199.71     77.28 o 
   1   9   3      225.62      272.75     10.71 o 
   2   9   3     2326.66     2615.16     29.71 o 
   3   9   3        2.71        1.24      5.55 o 
   4   9   3       21.84        9.33      5.87 o 
   5   9   3      484.44      506.97     21.44 o 
   6   9   3      102.69       98.45     14.28 o 
   7   9   3     1851.53     1707.78     55.26 o 
   8   9   3      269.32      241.02     21.33 o 
   9   9   3      290.96      299.25     24.35 o 
  10   9   3      205.19      231.49     23.99 o 
  11   9   3        5.05      -27.01     27.01 o 
  12   9   3      303.32      293.63     43.21 o 
 -12  10   3        2.09       -9.91     21.39 o 
 -11  10   3       56.53       66.10     20.83 o 
 -10  10   3        6.70        6.70     12.91 o 
  -9  10   3       76.23       62.59     24.79 o 
  -8  10   3      984.12      958.09     27.40 o 
  -7  10   3      395.48      406.12     16.20 o 
  -6  10   3     1298.45     1332.15     20.02 o 
  -5  10   3     6136.81     6078.54     52.85 o 
  -4  10   3     1053.17      941.42     19.82 o 
  -3  10   3     6208.58     6030.35     61.94 o 
  -2  10   3     9693.81     9775.74     93.02 o 
  -1  10   3     1881.11     1734.89     23.52 o 
   0  10   3    10538.20    10359.62    108.05 o 
   1  10   3     8669.06     8978.49     94.62 o 
   2  10   3      889.71      688.65     17.07 o 
   3  10   3     3411.71     3195.95     32.50 o 
   4  10   3     2603.13     2580.25     49.67 o 
   5  10   3      957.97      896.07     22.34 o 
   6  10   3     1173.68     1196.17     34.31 o 
   7  10   3       10.90       -6.19     12.80 o 
   8  10   3      472.05      427.27     26.46 o 
   9  10   3      157.42      129.99     25.01 o 
  10  10   3        2.71        0.65     18.24 o 
  11  10   3        0.09       18.36     29.24 o 
  12  10   3      127.30       85.94     74.54 o 
 -12  11   3        7.92        2.10     20.53 o 
 -11  11   3        4.33       -5.73      8.23 o 
 -10  11   3       52.72       55.69     16.59 o 
  -9  11   3      101.37      102.79     16.05 o 
  -8  11   3       18.07       17.50     12.32 o 
  -7  11   3      312.50      258.27     16.07 o 
  -6  11   3       37.33       38.27      7.73 o 
  -5  11   3        2.02       -3.67      5.99 o 
  -4  11   3       69.65       70.35      7.05 o 
  -3  11   3      172.26      205.96      9.93 o 
  -2  11   3        0.38       -4.99      4.99 o 
  -1  11   3     3252.46     3596.92     45.39 o 
   0  11   3      214.72      221.28     10.34 o 
   1  11   3      143.99      169.89      7.87 o 
   2  11   3      743.06      825.25     13.79 o 
   3  11   3        8.42        6.02      4.45 o 
   4  11   3       32.75       28.84      6.97 o 
   5  11   3       16.76       10.10      7.92 o 
   6  11   3      560.94      547.61     25.67 o 
   7  11   3       39.22       48.04     15.06 o 
   8  11   3      124.30      101.44     18.61 o 
   9  11   3      334.98      352.98     26.53 o 
  10  11   3       12.01       -3.67     19.19 o 
  11  11   3      219.35      121.53     33.74 o 
  12  11   3        0.64       -1.42     20.39 o 
 -12  12   3        7.34      -17.62     17.62 o 
 -11  12   3       11.59       40.72     27.89 o 
 -10  12   3       19.38       17.41     15.82 o 
  -9  12   3      295.39      260.55     19.88 o 
  -8  12   3      209.57      258.57     18.10 o 
  -7  12   3      439.33      446.16     20.24 o 
  -6  12   3     1401.89     1340.54     23.10 o 
  -5  12   3     1050.26     1017.93     20.86 o 
  -4  12   3     5106.41     4935.43     54.95 o 
  -3  12   3     5222.65     5173.75     56.09 o 
  -2  12   3     1689.35     1578.93     24.12 o 
  -1  12   3    15442.42    15240.10    159.61 o 
   0  12   3     3940.72     3803.24     47.69 o 
   1  12   3     2494.32     2395.68     29.77 o 
   2  12   3     5774.89     5839.08     58.40 o 
   3  12   3      779.16      656.24     15.82 o 
   4  12   3     3379.18     3348.69     44.74 o 
   5  12   3     1540.89     1513.64     27.14 o 
   6  12   3      564.46      543.28     21.25 o 
   7  12   3        7.94        5.45     14.02 o 
   8  12   3       62.76       82.39     18.98 o 
   9  12   3       13.74       36.38     18.91 o 
  10  12   3        0.45      -10.63     19.29 o 
  11  12   3       87.28       66.13     17.93 o 
  12  12   3       69.00       43.17     22.04 o 
 -12  13   3       96.75       92.46     24.47 o 
 -11  13   3       20.06       29.66     21.08 o 
 -10  13   3       29.41       53.58     17.16 o 
  -9  13   3       37.05       39.55     19.20 o 
  -8  13   3       10.41       19.56     13.10 o 
  -7  13   3      181.95      175.51     15.58 o 
  -6  13   3      674.29      627.79     16.79 o 
  -5  13   3      542.16      543.40     16.48 o 
  -4  13   3      244.27      248.17     12.21 o 
  -3  13   3      204.46      217.07     11.21 o 
  -2  13   3     1584.15     1541.92     46.38 o 
  -1  13   3        4.02       13.06      5.86 o 
   0  13   3      220.46      282.54     12.10 o 
   1  13   3       13.54       14.15      5.18 o 
   2  13   3       21.75       26.93      6.09 o 
   3  13   3       38.75       42.37      7.53 o 
   4  13   3       58.75       52.40      9.77 o 
   5  13   3      104.02      102.69     10.77 o 
   6  13   3      100.29       96.04     12.81 o 
   7  13   3      125.36      141.09     15.20 o 
   8  13   3      172.49      190.65     17.86 o 
   9  13   3      699.26      688.42     41.14 o 
  10  13   3       25.72       15.38     16.12 o 
  11  13   3       16.50       46.60     30.04 o 
 -12  14   3        8.42       11.80     30.47 o 
 -11  14   3        6.92       19.82     21.01 o 
 -10  14   3       98.54      104.93     23.45 o 
  -9  14   3       21.33       -5.46     14.72 o 
  -8  14   3      217.38      235.87     19.89 o 
  -7  14   3      445.01      425.32     20.84 o 
  -6  14   3     1335.99     1377.60     30.47 o 
  -5  14   3      620.22      566.60     20.18 o 
  -4  14   3     2533.64     2453.44     34.55 o 
  -3  14   3     4685.46     4659.93     53.27 o 
  -2  14   3     2535.16     2536.99     42.53 o 
  -1  14   3      653.98      571.41     15.56 o 
   0  14   3     7757.62     7698.60     69.59 o 
   1  14   3     6910.51     7038.91     64.59 o 
   2  14   3     1842.03     1808.59     29.37 o 
   3  14   3     3817.81     3760.07     47.52 o 
   4  14   3     1524.57     1528.20     30.08 o 
   5  14   3      738.00      765.23     21.17 o 
   6  14   3      471.45      446.31     20.42 o 
   7  14   3     1314.97     1258.31     32.19 o 
   8  14   3      301.87      315.70     20.67 o 
   9  14   3       83.18       67.36     16.46 o 
  10  14   3        4.05      -15.70     15.70 o 
  11  14   3       57.54       43.79     17.34 o 
 -11  15   3        2.57       -7.30     24.99 o 
 -10  15   3        2.17        3.29     19.56 o 
  -9  15   3      374.48      383.22     23.17 o 
  -8  15   3       65.07       59.39     15.09 o 
  -7  15   3       70.14       60.47     13.51 o 
  -6  15   3        8.91       28.91     11.43 o 
  -5  15   3        1.77        1.50      8.81 o 
  -4  15   3     2601.45     2519.35     35.81 o 
  -3  15   3        3.11       -8.38      8.38 o 
  -2  15   3     1520.26     1477.12     30.37 o 
  -1  15   3      692.33      685.59     17.16 o 
   0  15   3      409.88      410.16     13.56 o 
   1  15   3      390.77      345.25     13.14 o 
   2  15   3      101.99      117.53      9.13 o 
   3  15   3        7.54        9.33      8.46 o 
   4  15   3     1136.06     1108.11     26.44 o 
   5  15   3       53.19       43.37     10.15 o 
   6  15   3      348.26      324.72     25.42 o 
   7  15   3      621.76      638.74     29.35 o 
   8  15   3       61.53       70.58     16.13 o 
   9  15   3       74.37       89.15     19.31 o 
  10  15   3        2.54       -4.21     19.38 o 
  11  15   3      113.20       69.18     24.74 o 
 -11  16   3        2.21       40.17     31.40 o 
 -10  16   3      176.50      184.22     24.31 o 
  -9  16   3      599.50      623.21     29.95 o 
  -8  16   3       81.61       82.24     16.27 o 
  -7  16   3      627.07      621.39     23.97 o 
  -6  16   3      946.06      947.49     38.27 o 
  -5  16   3     2745.48     2743.91     39.51 o 
  -4  16   3      680.64      640.78     33.50 o 
  -3  16   3     1365.63     1397.17     29.30 o 
  -2  16   3     7488.16     7386.42     76.88 o 
  -1  16   3     2218.43     2254.71     32.36 o 
   0  16   3       83.84      126.82     11.45 o 
   1  16   3     3692.00     3640.34     43.87 o 
   2  16   3     1512.81     1479.36     29.04 o 
   3  16   3      673.39      803.02     27.97 o 
   4  16   3      907.67      919.76     34.66 o 
   5  16   3      570.99      544.88     19.70 o 
   6  16   3      129.34      116.97     17.40 o 
   7  16   3      132.28      118.46     15.95 o 
   8  16   3       86.95       62.88     16.01 o 
   9  16   3       95.23       79.34     20.46 o 
  10  16   3        0.30      -26.98     26.98 o 
  11  16   3      198.00      203.81     56.37 o 
 -11  17   3       38.90       23.86     22.86 o 
 -10  17   3      468.52      491.77     32.44 o 
  -9  17   3      747.38      861.10     47.79 o 
  -8  17   3        7.33      -15.05     16.25 o 
  -7  17   3     1043.33     1060.31     36.36 o 
  -6  17   3     2050.39     1986.21     64.22 o 
  -5  17   3      237.36      253.61     20.08 o 
  -4  17   3       88.92       82.53     12.30 o 
  -3  17   3      945.84      895.49     25.11 o 
  -2  17   3      757.40      740.68     19.94 o 
  -1  17   3       21.65       21.35      9.90 o 
   0  17   3     1033.32     1008.23     25.00 o 
   1  17   3      388.42      407.21     17.33 o 
   2  17   3       39.53       35.18     10.22 o 
   3  17   3      661.98      594.10     21.45 o 
   4  17   3      167.84      188.65     14.95 o 
   5  17   3     1107.14     1024.12     25.67 o 
   6  17   3      507.14      511.77     22.95 o 
   7  17   3       44.17       55.95     15.20 o 
   8  17   3       33.98        8.27     14.91 o 
   9  17   3      556.51      638.14     28.87 o 
  10  17   3      152.83      203.09     29.59 o 
  11  17   3       20.41        0.58     32.68 o 
 -11  18   3       39.31      -14.13     43.08 o 
 -10  18   3       76.68      137.33     31.89 o 
  -9  18   3       40.21       62.29     38.21 o 
  -8  18   3      207.47      224.48     24.40 o 
  -7  18   3      396.19      416.36     27.12 o 
  -6  18   3      780.47      769.17     31.10 o 
  -5  18   3      364.31      373.33     23.93 o 
  -4  18   3      651.57      654.18     23.12 o 
  -3  18   3     2292.15     2293.11     35.67 o 
  -2  18   3     1290.42     1327.60     46.57 o 
  -1  18   3     1434.68     1496.34     31.09 o 
   0  18   3     4475.68     4355.04     58.78 o 
   1  18   3       95.69       95.24     11.82 o 
   2  18   3     2728.39     2717.42     43.32 o 
   3  18   3      840.22      821.63     25.59 o 
   4  18   3      229.45      210.74     16.22 o 
   5  18   3      552.21      550.50     23.58 o 
   6  18   3       60.98       52.05     14.76 o 
   7  18   3       19.40      -12.44     14.33 o 
   8  18   3       20.44       25.62     16.26 o 
   9  18   3       32.14       31.21     23.65 o 
  10  18   3      100.05       50.54     40.68 o 
 -10  19   3      231.40      291.91     46.39 o 
  -9  19   3      250.66      313.73     35.52 o 
  -8  19   3     1342.59     1369.52     47.56 o 
  -7  19   3     1145.77     1212.15     48.98 o 
  -6  19   3      149.71      151.30     20.29 o 
  -5  19   3      120.07       97.53     17.99 o 
  -4  19   3      191.90      210.62     16.71 o 
  -3  19   3      211.81      218.89     16.14 o 
  -2  19   3        0.58        5.51     10.88 o 
  -1  19   3     1374.31     1300.64     29.72 o 
   0  19   3      395.06      395.67     20.71 o 
   1  19   3      303.94      322.39     20.39 o 
   2  19   3     1136.90     1080.24     32.07 o 
   3  19   3      162.80      146.55     14.81 o 
   4  19   3       42.86       45.58     14.63 o 
   5  19   3      241.20      226.03     18.03 o 
   6  19   3      280.12      319.39     20.82 o 
   7  19   3       31.76       37.89     15.47 o 
   8  19   3      367.64      382.94     79.57 o 
   9  19   3       41.92        8.80     23.06 o 
  10  19   3      155.66      156.85     29.13 o 
 -10  20   3      421.80      380.27     39.85 o 
  -9  20   3      143.53      191.47     34.80 o 
  -8  20   3        0.85       25.88     25.38 o 
  -7  20   3      502.39      475.86     66.98 o 
  -6  20   3        3.21       26.66     17.49 o 
  -5  20   3       25.46        8.05     14.21 o 
  -4  20   3      883.22      967.70     34.43 o 
  -3  20   3       80.11       79.50     13.82 o 
  -2  20   3       84.61       95.69     13.61 o 
  -1  20   3      542.23      551.60     21.84 o 
   0  20   3      162.36      151.56     16.66 o 
   1  20   3     2115.41     2102.18     45.38 o 
   2  20   3       12.02       30.38     14.53 o 
   3  20   3      282.68      309.38     21.67 o 
   4  20   3      503.86      444.03     21.70 o 
   5  20   3      200.50      203.53     18.07 o 
   6  20   3      313.55      308.24     21.19 o 
   7  20   3       52.08       12.12     17.88 o 
   8  20   3      138.69      138.03     26.44 o 
   9  20   3        5.00        9.41     23.65 o 
  10  20   3        6.10      -24.60     24.60 o 
  -9  21   3      243.19      303.19     36.32 o 
  -8  21   3       92.87      131.76     30.18 o 
  -7  21   3      386.66      397.44     29.26 o 
  -6  21   3      190.05      221.55     23.26 o 
  -5  21   3      376.28      373.99     26.40 o 
  -4  21   3        4.17      -14.74     15.68 o 
  -3  21   3        5.48       23.06     12.87 o 
  -2  21   3       54.65       72.96     14.10 o 
  -1  21   3       16.50       15.41     11.74 o 
   0  21   3      417.61      456.76     21.24 o 
   1  21   3      213.01      195.54     19.20 o 
   2  21   3       35.06       38.95     15.29 o 
   3  21   3       86.94       97.73     18.20 o 
   4  21   3      828.51      764.90     31.34 o 
   5  21   3      835.77      871.47     29.35 o 
   6  21   3      118.71      126.16     25.75 o 
   7  21   3      145.68      169.37     43.84 o 
   8  21   3      377.76      343.20     47.09 o 
   9  21   3       17.88      -11.49     23.51 o 
  -9  22   3       53.48       75.41     35.81 o 
  -8  22   3      295.94      337.53     28.82 o 
  -7  22   3       75.99       87.28     21.87 o 
  -6  22   3        4.67       33.17     16.70 o 
  -5  22   3       23.19      -15.15     17.23 o 
  -4  22   3       16.25       -0.22     17.24 o 
  -3  22   3        6.93        0.26     15.53 o 
  -2  22   3      325.88      329.60     20.08 o 
  -1  22   3       75.15       84.56     14.84 o 
   0  22   3        2.62       11.86     14.71 o 
   1  22   3      201.31      241.14     21.61 o 
   2  22   3      281.75      257.07     21.93 o 
   3  22   3       34.22       52.00     16.81 o 
   4  22   3       12.78        7.71     16.33 o 
   5  22   3      116.89       39.04     24.98 o 
   6  22   3       31.27       38.73     29.67 o 
   7  22   3        4.85       44.29     22.11 o 
   8  22   3        7.44      -22.63     43.63 o 
   9  22   3        3.62       58.20     34.49 o 
  -9  23   3      734.31      784.85     59.12 o 
  -8  23   3      117.19      117.58     25.00 o 
  -7  23   3      152.71      172.91     46.38 o 
  -6  23   3      217.45      250.08     26.14 o 
  -5  23   3       86.19       74.58     20.68 o 
  -4  23   3     2097.38     2051.03     51.36 o 
  -3  23   3      574.40      637.94     31.35 o 
  -2  23   3      554.53      550.90     25.10 o 
  -1  23   3       89.69      101.69     15.72 o 
   0  23   3       24.90       17.35     16.36 o 
   1  23   3        2.03        4.29     15.86 o 
   2  23   3      243.37      257.99     31.04 o 
   3  23   3      406.05      370.01     25.33 o 
   4  23   3      139.91      142.60     24.27 o 
   5  23   3       64.28       33.72     15.94 o 
   6  23   3     1446.69     1429.98     67.76 o 
   7  23   3      490.60      421.23     44.13 o 
   8  23   3       91.55       71.17     45.92 o 
  -8  24   3        1.29       38.47     26.45 o 
  -7  24   3        2.13       54.27     21.62 o 
  -6  24   3      517.18      555.87     78.41 o 
  -5  24   3      148.41       97.71     23.03 o 
  -4  24   3       51.76       76.46     21.23 o 
  -3  24   3       90.02      124.58     21.47 o 
  -2  24   3        3.10      -16.77     16.77 o 
  -1  24   3       17.79       50.12     17.57 o 
   0  24   3      258.58      246.19     23.38 o 
   1  24   3      131.35      144.26     24.09 o 
   2  24   3       54.77       35.20     17.87 o 
   3  24   3       17.83       22.46     22.89 o 
   4  24   3       40.53       18.82     21.79 o 
   5  24   3        2.29       -1.83     26.90 o 
   6  24   3        0.96       41.34     31.26 o 
   7  24   3       75.34       25.43     29.37 o 
   8  24   3       15.48      -21.95     28.29 o 
  -8  25   3      391.88      375.76     31.76 o 
  -7  25   3       22.29       -7.86     28.97 o 
  -6  25   3      228.14      299.33     37.95 o 
  -5  25   3      486.60      504.97     40.20 o 
  -4  25   3       54.38       34.67     21.01 o 
  -3  25   3      131.42      153.00     23.16 o 
  -2  25   3      993.98     1052.36     38.49 o 
  -1  25   3       13.83       22.90     18.06 o 
   0  25   3       21.18       19.51     19.41 o 
   1  25   3        2.04        4.01     20.94 o 
   2  25   3      569.84      637.19     40.00 o 
   3  25   3      100.71       94.67     50.84 o 
   4  25   3       74.40       73.30     24.57 o 
   5  25   3      425.97      476.21     46.34 o 
   6  25   3      205.58      185.72     37.63 o 
   7  25   3       64.18       57.45     32.38 o 
  -7  26   3       12.43      -16.31     53.79 o 
  -6  26   3       70.60       89.60     30.49 o 
  -5  26   3       61.13       45.70     28.78 o 
  -4  26   3      193.14      217.74     29.04 o 
  -3  26   3      262.24      256.52     26.12 o 
  -2  26   3      298.99      340.06     33.15 o 
  -1  26   3      474.17      559.94     30.96 o 
   0  26   3       43.05       42.16     22.94 o 
   1  26   3      393.36      336.71     32.18 o 
   2  26   3      534.06      614.76     39.61 o 
   3  26   3       92.20       91.06     26.79 o 
   4  26   3      991.53     1051.03     65.22 o 
   5  26   3      512.01      511.23     49.26 o 
   6  26   3       13.63       19.93     30.72 o 
   7  26   3       90.84      164.65     37.49 o 
  -6  27   3       12.04      -15.82     58.28 o 
  -5  27   3       44.99       45.78     38.88 o 
  -4  27   3      192.95      188.96     32.86 o 
  -3  27   3       91.99       70.66     22.21 o 
  -2  27   3       19.81       49.16     25.85 o 
  -1  27   3       60.13      -14.31     32.37 o 
   0  27   3        2.55      -15.60     21.01 o 
   1  27   3       26.71       32.35     24.33 o 
   2  27   3        2.81       42.03     32.47 o 
   3  27   3       90.47      132.03     38.16 o 
   4  27   3       19.99       24.68     32.32 o 
   5  27   3       53.18       70.10     34.59 o 
   6  27   3       94.60       53.43     33.09 o 
  -5  28   3      239.28      303.49     38.25 o 
  -4  28   3      265.15      264.37     35.78 o 
  -3  28   3      553.14      561.17     56.42 o 
  -2  28   3      484.04      455.31     51.58 o 
  -1  28   3      212.27      183.02     41.10 o 
   0  28   3      441.12      395.20     35.63 o 
   1  28   3     1015.66     1120.23     68.04 o 
   2  28   3       42.89      -20.91     31.06 o 
   3  28   3      553.36      606.24     55.62 o 
   4  28   3      326.21      421.23     49.84 o 
   5  28   3       20.42       30.64     35.61 o 
  -4  29   3        3.78      -25.77     35.83 o 
  -3  29   3       94.48      161.70     43.33 o 
  -2  29   3       44.49       17.71     36.52 o 
  -1  29   3        1.88      -33.71     33.71 o 
   0  29   3       39.61       17.50     34.20 o 
   1  29   3       12.70       55.57     36.96 o 
   2  29   3       37.10       16.60     34.50 o 
   3  29   3       20.54       35.70     36.49 o 
   4  29   3      270.72      226.62     42.53 o 
  -3  30   3      235.54      293.06     49.73 o 
  -2  30   3      416.57      419.28     53.82 o 
  -1  30   3      393.23      552.43     57.20 o 
   0  30   3      374.44      436.11     52.67 o 
   1  30   3       12.41      -33.95     33.95 o 
   2  30   3      561.80      529.53     54.18 o 
   3  30   3      283.05      212.04     42.71 o 
 -13   0   4      110.12       69.35     29.75 o 
 -12   0   4      109.15       73.19     28.12 o 
 -11   0   4        1.82       12.89     23.12 o 
 -10   0   4      246.82      237.72     20.90 o 
  -9   0   4      326.51      375.99     18.30 o 
  -8   0   4       80.73      107.09     11.91 o 
  -7   0   4     1827.04     1749.33     29.86 o 
  -6   0   4     3419.14     3565.69     44.93 o 
  -5   0   4     2420.34     2272.68     30.99 o 
  -4   0   4     1803.09     1618.15     30.17 o 
  -3   0   4     8389.03     8528.61     84.36 o 
  -2   0   4    13059.92    12835.21    149.36 o 
  -1   0   4     6812.92     6774.98     92.75 o 
   0   0   4      436.36      445.14     18.31 o 
   1   0   4    35200.18    35160.63    891.09 o 
   2   0   4      257.33      171.28      9.81 o 
   3   0   4     5760.61     5590.51     87.55 o 
   4   0   4    14281.49    14740.34    168.05 o 
   5   0   4     4572.94     4538.31     80.09 o 
   6   0   4      772.32      732.51     26.27 o 
   7   0   4        8.48       11.91     11.84 o 
   8   0   4     1361.78     1460.82     70.03 o 
   9   0   4       13.17       10.08     26.79 o 
  11   0   4      196.53      125.34     43.15 o 
  12   0   4       38.62       -6.29     42.94 o 
  13   0   4       78.21       91.89     51.30 o 
 -13   1   4        8.83       -6.36     19.36 o 
 -12   1   4      671.61      650.98     29.91 o 
 -11   1   4     1603.87     1618.43     39.98 o 
 -10   1   4      632.49      592.44     20.26 o 
  -9   1   4      187.18      172.24     10.31 o 
  -8   1   4       38.57       40.40      7.36 o 
  -7   1   4     2324.47     2426.04     25.70 o 
  -6   1   4       79.88       73.78      6.43 o 
  -5   1   4       20.23       26.31      4.43 o 
  -4   1   4       30.22       21.88      4.47 o 
  -3   1   4       83.41       77.34      4.13 o 
  -2   1   4     2944.40     2996.80     28.02 o 
  -1   1   4       82.35       68.46      5.27 o 
   0   1   4     5341.67     5487.55     63.01 o 
   1   1   4      699.38      636.08     12.65 o 
   2   1   4      298.77      294.62      7.69 o 
   3   1   4     7021.40     7622.43     81.37 o 
   4   1   4       79.01       79.86      4.88 o 
   5   1   4      459.59      495.01     14.18 o 
   6   1   4      868.25      904.07     20.07 o 
   7   1   4      419.04      434.00     20.78 o 
   8   1   4        6.98        0.70      9.57 o 
   9   1   4     1098.67     1038.88     66.81 o 
  10   1   4        5.42       -1.10     39.24 o 
  11   1   4        0.28       17.31     14.75 o 
  12   1   4       50.17        5.38     25.35 o 
  13   1   4        5.75       62.48     54.08 o 
 -13   2   4       13.80        0.13     19.75 o 
 -12   2   4      294.21      278.75     24.05 o 
 -11   2   4       42.64       30.89     14.61 o 
 -10   2   4      382.81      452.26     22.29 o 
  -9   2   4        8.61        9.29      8.68 o 
  -8   2   4     1658.87     1638.84     21.48 o 
  -7   2   4     3384.52     3358.37     31.82 o 
  -6   2   4     2878.44     2750.35     26.46 o 
  -5   2   4     1783.55     1803.97     18.98 o 
  -4   2   4     7934.93     7879.76     56.76 o 
  -3   2   4     8359.25     8065.72     60.31 o 
  -2   2   4    10617.17    10912.75     92.81 o 
  -1   2   4     8486.67     8530.76    114.07 o 
   0   2   4    10851.38    10841.42    118.64 o 
   1   2   4    14841.23    14978.03    141.57 o 
   2   2   4    18382.53    19313.78    192.42 o 
   3   2   4     4031.08     4082.63     40.06 o 
   4   2   4     1917.64     1698.68     20.80 o 
   5   2   4     2683.25     2561.18     48.42 o 
   6   2   4     1512.22     1434.11     66.50 o 
   7   2   4     1289.93     1215.46     44.66 o 
   8   2   4        8.78        5.77     18.41 o 
   9   2   4      112.66       95.69     23.74 o 
  10   2   4      270.97      278.52     33.84 o 
  11   2   4      104.74       92.22     30.17 o 
  12   2   4      260.25      283.27     44.57 o 
  13   2   4        9.22       81.61     50.54 o 
 -13   3   4        5.43      -19.57     19.57 o 
 -12   3   4      495.05      488.61     32.50 o 
 -11   3   4      107.73      117.15     16.06 o 
 -10   3   4       35.82       26.54     12.20 o 
  -9   3   4       36.49       35.26      9.31 o 
  -8   3   4      548.91      591.10     14.01 o 
  -7   3   4      281.80      242.39      9.40 o 
  -6   3   4      477.20      503.22     11.07 o 
  -5   3   4     2191.33     2311.12     22.25 o 
  -4   3   4     2290.97     2345.66     21.39 o 
  -3   3   4     7879.45     8741.08     71.44 o 
  -2   3   4      376.72      427.08      8.55 o 
  -1   3   4       40.64       60.55      3.45 o 
   0   3   4      981.93     1025.67     14.77 o 
   1   3   4       91.88      105.58      4.45 o 
   2   3   4     8414.71     9481.29     95.95 o 
   3   3   4      347.50      299.56      6.59 o 
   4   3   4      115.59      140.55      6.16 o 
   5   3   4      902.58      924.67     16.23 o 
   6   3   4     2043.24     1923.80     46.22 o 
   7   3   4      774.83      741.59     38.35 o 
   8   3   4       68.65       40.64     13.74 o 
   9   3   4        2.35       15.54     20.48 o 
  10   3   4       25.33       34.82     24.72 o 
  11   3   4      243.42      225.15     35.71 o 
  12   3   4       61.30       81.68     34.03 o 
 -13   4   4      170.91      149.70     26.42 o 
 -12   4   4       93.66      116.14     20.73 o 
 -11   4   4      548.88      637.11     27.08 o 
 -10   4   4       72.49       98.37     12.73 o 
  -9   4   4      905.22      948.45     29.56 o 
  -8   4   4      639.79      645.90     14.45 o 
  -7   4   4     2080.43     1909.99     22.30 o 
  -6   4   4     1833.91     1840.64     20.66 o 
  -5   4   4     3266.31     3230.63     28.49 o 
  -4   4   4    12525.06    12801.07     88.47 o 
  -3   4   4     8712.16     8824.82     78.35 o 
  -2   4   4       94.92       66.94      4.39 o 
  -1   4   4     9862.29     9735.28     84.92 o 
   0   4   4     8485.09     8454.36    149.64 o 
   1   4   4     1734.60     2060.63     24.08 o 
   2   4   4    15276.45    15990.24    126.44 o 
   3   4   4     3916.71     3875.93     44.69 o 
   4   4   4      969.11      956.76     15.67 o 
   5   4   4     1814.08     1779.31     31.13 o 
   6   4   4     1609.38     1517.92     40.66 o 
   7   4   4      159.42      165.68     16.57 o 
   8   4   4      190.94      180.66     17.71 o 
   9   4   4       15.03      -11.17     19.63 o 
  10   4   4       18.03       13.81     24.58 o 
  11   4   4       16.31       17.09     27.22 o 
  12   4   4       54.62       72.29     33.26 o 
 -13   5   4        6.70       37.34     23.63 o 
 -12   5   4      127.44      156.94     24.39 o 
 -11   5   4      212.15      218.79     18.80 o 
 -10   5   4      157.43      150.28     13.76 o 
  -9   5   4      422.62      453.04     15.74 o 
  -8   5   4      969.09      908.43     16.64 o 
  -7   5   4       40.16       34.54      6.55 o 
  -6   5   4      849.05      853.47     14.66 o 
  -5   5   4      396.10      498.23     10.38 o 
  -4   5   4      647.02      740.06     12.95 o 
  -3   5   4     1654.91     1671.99     35.67 o 
  -2   5   4     3579.58     3926.20     44.94 o 
  -1   5   4      835.51      892.66     19.25 o 
   0   5   4       11.52        2.50      2.40 o 
   1   5   4     1842.54     1968.11     19.18 o 
   2   5   4      128.10      192.50      7.65 o 
   3   5   4      983.17     1094.29     18.39 o 
   4   5   4     2544.72     2668.74     30.13 o 
   5   5   4       13.21       16.10      8.98 o 
   6   5   4     1025.36     1007.45     28.35 o 
   7   5   4     1167.88     1140.09     32.57 o 
   8   5   4      878.10      918.20     35.86 o 
   9   5   4     1183.80     1310.50     80.31 o 
  10   5   4      424.53      399.47     37.50 o 
  11   5   4       65.01        6.70     47.76 o 
  12   5   4      475.00      522.87     46.12 o 
 -13   6   4       20.48       51.94     24.04 o 
 -12   6   4      168.06      186.65     21.74 o 
 -11   6   4        1.47       11.78     16.14 o 
 -10   6   4      201.76      216.00     15.01 o 
  -9   6   4      325.31      329.94     15.94 o 
  -8   6   4      706.84      640.97     14.80 o 
  -7   6   4     2002.51     2024.31     23.37 o 
  -6   6   4     1806.61     1752.77     27.50 o 
  -5   6   4     1838.86     1742.56     19.12 o 
  -4   6   4       28.92       42.13      5.26 o 
  -3   6   4     3412.96     3452.88     33.14 o 
  -2   6   4     6583.33     6739.24     69.04 o 
  -1   6   4       89.47      126.49      7.45 o 
   0   6   4     9482.90     9765.81     79.10 o 
   1   6   4    15054.26    15942.38    135.41 o 
   2   6   4       93.34      174.93      7.57 o 
   3   6   4     3811.05     3934.43     46.67 o 
   4   6   4      833.83      900.92     14.26 o 
   5   6   4      621.04      571.02     21.98 o 
   6   6   4     1495.09     1462.54     35.05 o 
   7   6   4     1735.78     1671.51     39.83 o 
   8   6   4        4.05       -0.54     14.12 o 
   9   6   4        2.24        2.50     21.87 o 
  10   6   4        6.68       14.25     24.72 o 
  11   6   4      140.45      102.17     29.89 o 
  12   6   4       76.29       86.97     33.02 o 
 -13   7   4      698.57      684.84     54.40 o 
 -12   7   4      457.85      482.72     32.33 o 
 -11   7   4      426.10      485.14     26.04 o 
 -10   7   4      203.71      205.58     17.60 o 
  -9   7   4      900.11      919.54     24.91 o 
  -8   7   4     2036.15     1968.99     29.77 o 
  -7   7   4      538.97      573.97     13.28 o 
  -6   7   4      119.52      142.07      7.48 o 
  -5   7   4      925.49      910.48     14.86 o 
  -4   7   4     2815.40     2904.92     33.04 o 
  -3   7   4      374.59      342.79      9.79 o 
  -2   7   4     7764.69     8729.52     79.49 o 
  -1   7   4      105.30      108.42      5.45 o 
   0   7   4      716.16      779.55     14.25 o 
   1   7   4      208.93      302.69      8.12 o 
   2   7   4      184.09      142.03      6.18 o 
   3   7   4      513.64      526.08     13.63 o 
   4   7   4      412.95      369.84     25.82 o 
   5   7   4     2717.78     2582.72     55.01 o 
   6   7   4      225.49      200.33     23.88 o 
   7   7   4     1915.87     1893.35     43.16 o 
   8   7   4     1548.40     1573.61     41.81 o 
   9   7   4      122.06      148.17     20.15 o 
  10   7   4      559.98      602.58     59.15 o 
  11   7   4      381.60      405.40     46.21 o 
  12   7   4      308.70      251.53     24.67 o 
 -13   8   4       24.84       25.76     28.94 o 
 -12   8   4       93.62       59.68     22.48 o 
 -11   8   4       24.31       12.53     16.76 o 
 -10   8   4        3.61        7.29     14.49 o 
  -9   8   4      300.77      264.44     16.06 o 
  -8   8   4      118.97      132.38     10.91 o 
  -7   8   4       87.58      104.62      7.89 o 
  -6   8   4     1485.28     1398.74     25.51 o 
  -5   8   4     2172.63     2048.03     25.01 o 
  -4   8   4      476.19      491.33     13.66 o 
  -3   8   4     1803.01     1777.36     23.86 o 
  -2   8   4    10487.37    11088.57     91.84 o 
  -1   8   4     2485.10     2608.82     27.02 o 
   0   8   4      125.18       59.94      4.63 o 
   1   8   4     8340.90     8897.43    109.61 o 
   2   8   4     1011.23     1050.19     17.20 o 
   3   8   4      175.19      132.87     10.82 o 
   4   8   4     6471.45     6564.23     90.15 o 
   5   8   4      404.44      363.70     18.65 o 
   6   8   4      346.48      320.98     19.73 o 
   7   8   4      348.34      355.61     22.48 o 
   8   8   4       36.15       34.43     15.81 o 
   9   8   4        1.15      -10.20     15.68 o 
  10   8   4       13.69       -2.69     25.89 o 
  11   8   4      328.51      301.27     38.56 o 
  12   8   4        9.82       47.74     19.72 o 
 -12   9   4      381.50      390.52     34.86 o 
 -11   9   4      376.63      409.37     24.99 o 
 -10   9   4     1937.51     1952.00     41.41 o 
  -9   9   4      499.64      458.89     19.50 o 
  -8   9   4      422.30      434.84     16.12 o 
  -7   9   4     1676.25     1653.03     22.92 o 
  -6   9   4       81.64       97.18      8.18 o 
  -5   9   4      309.34      300.79     11.36 o 
  -4   9   4        8.39       18.46      5.60 o 
  -3   9   4      115.91      112.02      6.92 o 
  -2   9   4       16.09       19.97      4.98 o 
  -1   9   4       61.65       76.03      5.49 o 
   0   9   4     1012.79     1009.46     14.53 o 
   1   9   4       21.95       13.13      6.30 o 
   2   9   4      100.58       86.19      5.47 o 
   3   9   4      662.48      582.81     15.50 o 
   4   9   4     1356.79     1227.98     23.66 o 
   5   9   4      522.28      553.29     18.37 o 
   6   9   4      111.56      107.17     11.45 o 
   7   9   4       79.19       65.19     15.47 o 
   8   9   4     1073.94     1084.68     40.06 o 
   9   9   4      752.87      810.90     60.92 o 
  10   9   4        8.84       39.45     27.86 o 
  11   9   4      423.83      422.42     27.84 o 
  12   9   4       56.49       82.36     25.61 o 
 -12  10   4      182.16      178.30     25.90 o 
 -11  10   4       39.87       51.42     18.27 o 
 -10  10   4       57.06       25.86     18.98 o 
  -9  10   4       60.53       40.83     19.28 o 
  -8  10   4      243.97      213.22     17.01 o 
  -7  10   4        1.51        0.16      5.78 o 
  -6  10   4        8.22       -5.67      6.95 o 
  -5  10   4      528.34      518.40     13.67 o 
  -4  10   4      471.46      480.23     11.74 o 
  -3  10   4      392.04      374.41     10.96 o 
  -2  10   4      673.94      676.13     14.02 o 
  -1  10   4      445.93      480.30     11.13 o 
   0  10   4     1840.37     1959.98     28.42 o 
   1  10   4        3.20        2.93      4.61 o 
   2  10   4        3.40        9.98      4.31 o 
   3  10   4      363.23      333.33     13.54 o 
   4  10   4      169.67      137.30     10.42 o 
   5  10   4     1453.38     1322.83     24.60 o 
   6  10   4      358.41      325.85     19.02 o 
   7  10   4     1513.16     1461.32     35.97 o 
   8  10   4      103.98       76.98     12.98 o 
   9  10   4      101.42      108.26     26.52 o 
  10  10   4       37.22       28.14     18.41 o 
  11  10   4      129.82      110.77     20.83 o 
  12  10   4        0.08       -6.76     18.60 o 
 -12  11   4      350.73      326.16     30.01 o 
 -11  11   4      560.37      500.29     31.08 o 
 -10  11   4       92.98       65.95     17.29 o 
  -9  11   4      856.28      883.35     31.08 o 
  -8  11   4     1426.35     1384.32     44.60 o 
  -7  11   4     1268.29     1246.22     20.59 o 
  -6  11   4     2534.99     2520.95     32.10 o 
  -5  11   4      426.40      448.85     13.62 o 
  -4  11   4     2569.35     2490.98     30.07 o 
  -3  11   4      195.22      184.56      8.89 o 
  -2  11   4      523.54      587.12     13.13 o 
  -1  11   4       28.11       27.71      6.00 o 
   0  11   4     2344.03     2576.76     35.38 o 
   1  11   4      572.88      543.26     21.56 o 
   2  11   4      965.22     1026.96     17.15 o 
   3  11   4      463.95      391.15     14.79 o 
   4  11   4      211.54      188.31     11.90 o 
   5  11   4      357.65      348.75     14.65 o 
   6  11   4     3645.05     3591.52     51.96 o 
   7  11   4     4173.74     4162.42     59.63 o 
   8  11   4      485.57      506.59     30.87 o 
   9  11   4       13.49        8.70     10.65 o 
  10  11   4     1167.17     1149.81     32.88 o 
  11  11   4      193.40      154.21     22.40 o 
  12  11   4       26.95        1.19     19.83 o 
 -12  12   4        1.01        2.79     28.18 o 
 -11  12   4      123.09      118.58     31.93 o 
 -10  12   4        1.11        1.03     12.00 o 
  -9  12   4       56.29       25.62     14.72 o 
  -8  12   4      629.95      582.50     29.80 o 
  -7  12   4      465.49      512.91     18.12 o 
  -6  12   4      154.56      143.63     10.53 o 
  -5  12   4      467.13      433.37     12.88 o 
  -4  12   4       97.58       91.48      8.19 o 
  -3  12   4        1.36        3.78      6.10 o 
  -2  12   4      980.19     1007.23     28.79 o 
  -1  12   4     1496.94     1568.55     26.60 o 
   0  12   4        1.21       -3.44      5.77 o 
   1  12   4      674.08      647.31     14.06 o 
   2  12   4      211.18      227.11      8.71 o 
   3  12   4        0.86       -3.37      6.84 o 
   4  12   4      901.27      844.82     21.57 o 
   5  12   4     1712.74     1600.83     28.56 o 
   6  12   4      325.57      280.16     16.37 o 
   7  12   4      207.34      198.10     15.79 o 
   8  12   4        1.88       13.34     13.35 o 
   9  12   4        0.88       12.28     16.25 o 
  10  12   4      182.01      166.56     18.99 o 
  11  12   4       38.35       15.54     19.79 o 
 -12  13   4      128.21      125.57     29.58 o 
 -11  13   4      188.81      196.46     28.65 o 
 -10  13   4     1173.83     1190.05     35.43 o 
  -9  13   4      674.82      675.01     33.57 o 
  -8  13   4       82.79       68.37     14.41 o 
  -7  13   4     1540.64     1599.05     34.21 o 
  -6  13   4     1414.37     1372.58     23.96 o 
  -5  13   4      206.63      212.80     12.85 o 
  -4  13   4      335.67      328.65     13.96 o 
  -3  13   4      718.84      759.72     18.33 o 
  -2  13   4      258.62      292.61     14.05 o 
  -1  13   4      404.66      411.07     19.87 o 
   0  13   4      156.43      186.89     10.79 o 
   1  13   4      175.14      168.20      8.89 o 
   2  13   4     1545.56     1504.70     22.94 o 
   3  13   4       38.62       34.76      8.76 o 
   4  13   4     1475.33     1492.66     29.44 o 
   5  13   4     1782.97     1797.96     30.89 o 
   6  13   4      435.69      408.42     19.30 o 
   7  13   4      284.16      319.39     18.99 o 
   8  13   4      727.68      723.95     38.73 o 
   9  13   4      654.93      650.43     34.89 o 
  10  13   4       84.93      102.88     17.74 o 
  11  13   4      252.34      259.32     41.15 o 
 -12  14   4        0.50      -17.79     22.27 o 
 -11  14   4        8.76       -9.99     41.73 o 
 -10  14   4      189.35      215.50     21.24 o 
  -9  14   4      287.38      301.02     23.26 o 
  -8  14   4        2.73       11.24     13.87 o 
  -7  14   4      204.61      183.39     16.19 o 
  -6  14   4     2450.85     2453.91     36.18 o 
  -5  14   4       19.13        0.52      8.90 o 
  -4  14   4     1155.98     1103.06     23.34 o 
  -3  14   4     2642.44     2658.88     36.27 o 
  -2  14   4      685.38      645.71     19.61 o 
  -1  14   4      258.94      251.94     13.08 o 
   0  14   4      748.10      688.45     18.85 o 
   1  14   4      276.51      250.28     10.78 o 
   2  14   4      427.95      443.42     25.04 o 
   3  14   4     1486.14     1485.29     28.36 o 
   4  14   4       22.09       14.75      9.39 o 
   5  14   4      596.13      573.98     27.25 o 
   6  14   4      199.04      195.69     17.20 o 
   7  14   4      379.76      371.15     20.38 o 
   8  14   4       43.15       15.66     14.32 o 
   9  14   4       75.34       74.87     27.28 o 
  10  14   4        8.66        4.71     15.98 o 
  11  14   4        7.82       -4.84     29.64 o 
 -11  15   4      424.22      426.21     31.49 o 
 -10  15   4      104.04      139.16     22.91 o 
  -9  15   4     1223.59     1175.17     34.22 o 
  -8  15   4      491.45      447.13     23.50 o 
  -7  15   4      163.53      150.83     16.09 o 
  -6  15   4     1377.78     1429.23     45.96 o 
  -5  15   4      623.77      603.41     18.98 o 
  -4  15   4       14.65       17.21      8.75 o 
  -3  15   4     2649.09     2496.56     35.54 o 
  -2  15   4      815.10      821.90     21.87 o 
  -1  15   4     2615.73     2525.31     38.81 o 
   0  15   4      828.29      781.77     20.49 o 
   1  15   4      284.24      248.75     13.23 o 
   2  15   4      304.54      276.55     13.96 o 
   3  15   4      513.42      585.86     19.90 o 
   4  15   4     1462.86     1425.58     29.87 o 
   5  15   4      392.85      393.12     18.72 o 
   6  15   4      787.30      862.92     26.72 o 
   7  15   4      785.79      777.91     27.50 o 
   8  15   4       20.45        0.29     13.93 o 
   9  15   4      471.10      467.21     32.06 o 
  10  15   4      313.96      314.35     27.04 o 
  11  15   4        7.69       41.55     21.63 o 
 -11  16   4       80.37       96.77     24.47 o 
 -10  16   4        8.80       -2.61     19.93 o 
  -9  16   4      106.70      122.94     21.10 o 
  -8  16   4      656.20      708.71     39.92 o 
  -7  16   4      267.51      272.93     23.06 o 
  -6  16   4     1354.72     1350.70     38.30 o 
  -5  16   4      812.48      785.66     26.64 o 
  -4  16   4       69.83       91.25     10.95 o 
  -3  16   4     1821.64     1751.28     33.65 o 
  -2  16   4      546.23      527.94     19.84 o 
  -1  16   4     2149.00     2181.02     36.25 o 
   0  16   4     1774.32     1785.70     32.01 o 
   1  16   4     3192.34     3038.86     44.11 o 
   2  16   4      957.01     1057.25     24.69 o 
   3  16   4      543.47      543.79     19.79 o 
   4  16   4      702.28      680.80     24.38 o 
   5  16   4      929.43      941.88     26.46 o 
   6  16   4      505.28      519.23     22.62 o 
   7  16   4      524.37      474.71     23.26 o 
   8  16   4       14.16       33.34     15.35 o 
   9  16   4        3.19       -3.86     13.21 o 
  10  16   4       13.20       39.13     20.19 o 
  11  16   4       47.37       61.22     25.50 o 
 -11  17   4        5.26       -6.48     22.14 o 
 -10  17   4      566.19      601.53     38.91 o 
  -9  17   4      148.07      138.52     22.20 o 
  -8  17   4     1061.45     1039.61     48.05 o 
  -7  17   4      189.23      167.31     20.25 o 
  -6  17   4       22.92       -0.54     15.25 o 
  -5  17   4      653.16      668.17     20.58 o 
  -4  17   4      467.51      460.56     20.62 o 
  -3  17   4      895.33      884.61     24.53 o 
  -2  17   4     2609.58     2508.64     41.16 o 
  -1  17   4      470.75      428.00     18.56 o 
   0  17   4     4837.80     4558.17     60.29 o 
   1  17   4      251.83      249.24     14.56 o 
   2  17   4       12.71        2.10     11.36 o 
   3  17   4     3223.20     2962.60     51.52 o 
   4  17   4        8.21        2.37     10.83 o 
   5  17   4      664.01      707.66     25.17 o 
   6  17   4      322.56      293.63     19.13 o 
   7  17   4       47.27       59.30     24.65 o 
   8  17   4     1411.27     1421.51     37.06 o 
   9  17   4      216.36      155.53     31.22 o 
  10  17   4      258.57      277.85     26.76 o 
 -10  18   4      203.05      221.49     33.66 o 
  -9  18   4      392.60      426.66     71.52 o 
  -8  18   4      288.79      309.52     49.54 o 
  -7  18   4      701.11      764.04     64.71 o 
  -6  18   4      376.37      369.44     25.15 o 
  -5  18   4     1813.04     1798.52     64.41 o 
  -4  18   4     1220.42     1176.51     29.55 o 
  -3  18   4      594.28      623.16     26.82 o 
  -2  18   4     2327.06     2419.35     43.72 o 
  -1  18   4      356.87      302.37     16.44 o 
   0  18   4      594.23      588.11     21.16 o 
   1  18   4      990.62     1112.87     32.28 o 
   2  18   4     1927.33     1874.37     41.75 o 
   3  18   4      779.42      742.69     33.02 o 
   4  18   4      690.92      703.65     23.87 o 
   5  18   4      708.22      695.95     25.28 o 
   6  18   4      806.12      804.90     28.00 o 
   7  18   4      177.08      177.48     18.12 o 
   8  18   4       33.34       39.99     16.63 o 
   9  18   4        1.40       -0.70     15.01 o 
  10  18   4       46.36       41.18     23.55 o 
 -10  19   4        3.70        8.09     26.60 o 
  -9  19   4        3.93       13.87     26.51 o 
  -8  19   4       66.83       89.48     21.74 o 
  -7  19   4       10.32       16.09     18.03 o 
  -6  19   4      295.03      296.41     24.54 o 
  -5  19   4      291.63      329.29     28.65 o 
  -4  19   4       47.16       40.12     13.08 o 
  -3  19   4        4.60       12.25     11.59 o 
  -2  19   4        9.95       13.69     11.24 o 
  -1  19   4        0.11        0.18     10.79 o 
   0  19   4      114.49      143.12     13.78 o 
   1  19   4      171.67      182.03     17.61 o 
   2  19   4      122.24      103.29     16.11 o 
   3  19   4      195.74      203.91     18.74 o 
   4  19   4      156.33      152.92     17.91 o 
   5  19   4       54.51       68.97     19.15 o 
   6  19   4      646.55      681.42     26.44 o 
   7  19   4      214.98      186.80     18.95 o 
   8  19   4       23.32        6.13     18.46 o 
   9  19   4      140.05       54.45     22.56 o 
  10  19   4        5.65       24.30     25.83 o 
 -10  20   4       23.01       37.13     30.06 o 
  -9  20   4      219.49      229.64     33.80 o 
  -8  20   4      788.30      869.05     48.40 o 
  -7  20   4      731.80      719.92     35.49 o 
  -6  20   4      507.12      542.00     30.88 o 
  -5  20   4     1505.39     1558.83     51.94 o 
  -4  20   4     1625.45     1709.48     37.28 o 
  -3  20   4      750.63      792.15     26.03 o 
  -2  20   4     3218.01     3135.82     50.48 o 
  -1  20   4     1399.96     1366.93     31.42 o 
   0  20   4      768.27      827.43     25.17 o 
   1  20   4     1611.14     1620.50     45.18 o 
   2  20   4     2582.26     2514.29     50.94 o 
   3  20   4      694.99      728.03     35.14 o 
   4  20   4      584.90      586.95     32.43 o 
   5  20   4      353.11      321.39     22.71 o 
   6  20   4      341.60      359.82     19.85 o 
   7  20   4      420.59      405.89     24.19 o 
   8  20   4       64.26       51.89     23.34 o 
   9  20   4      218.57       83.02    103.13 o 
  -9  21   4      203.28      210.09     34.17 o 
  -8  21   4       37.81       -5.73     72.53 o 
  -7  21   4      295.11      294.86     27.49 o 
  -6  21   4      482.49      524.90     31.58 o 
  -5  21   4      233.76      250.18     23.63 o 
  -4  21   4       35.79       51.00     27.64 o 
  -3  21   4       67.02       66.51     14.60 o 
  -2  21   4        2.58        0.95     12.44 o 
  -1  21   4        8.78       -5.76     11.92 o 
   0  21   4       88.97       82.46     16.52 o 
   1  21   4     1046.64      960.78     35.50 o 
   2  21   4      795.18      725.91     43.96 o 
   3  21   4        1.07        4.34     14.99 o 
   4  21   4      680.87      668.04     42.72 o 
   5  21   4      450.11      407.72     25.77 o 
   6  21   4       18.66       33.71     15.43 o 
   7  21   4       41.34       28.58     23.64 o 
   8  21   4       12.24       44.00     23.04 o 
   9  21   4       73.57      145.09     48.34 o 
  -9  22   4        9.66        2.44     29.16 o 
  -8  22   4      330.09      317.95     36.65 o 
  -7  22   4      591.04      555.37     40.83 o 
  -6  22   4      112.79      129.13     22.07 o 
  -5  22   4      811.79      785.98     34.98 o 
  -4  22   4     1068.55     1057.59     37.48 o 
  -3  22   4     1106.86     1132.67     36.48 o 
  -2  22   4      375.35      438.99     22.50 o 
  -1  22   4     3485.66     3569.65     56.05 o 
   0  22   4     1093.34     1152.33     61.87 o 
   1  22   4      255.08      269.91     21.74 o 
   2  22   4     1235.42     1286.17     38.94 o 
   3  22   4     1408.03     1440.50     47.97 o 
   4  22   4      310.99      317.52     24.14 o 
   5  22   4      885.20      871.83     37.27 o 
   6  22   4      232.62      201.39     26.17 o 
   7  22   4       23.52       46.04     28.21 o 
   8  22   4      134.62      142.20     33.24 o 
   9  22   4        3.72      -26.24     83.34 o 
  -9  23   4       88.69      100.10     51.80 o 
  -8  23   4       17.95      -27.56     27.56 o 
  -7  23   4       68.39       45.88     28.19 o 
  -6  23   4      128.96       75.15     22.35 o 
  -5  23   4        2.90       -5.96     18.67 o 
  -4  23   4      180.24      180.63     22.99 o 
  -3  23   4       10.05      -22.33     22.33 o 
  -2  23   4        5.97       17.62     14.26 o 
  -1  23   4       13.32       16.18     16.55 o 
   0  23   4      152.63      121.18     24.15 o 
   1  23   4       35.51       -0.68     20.67 o 
   2  23   4       80.34      111.21     19.23 o 
   3  23   4       19.48       41.65     39.21 o 
   4  23   4        6.67      -18.86     19.02 o 
   5  23   4      131.97      112.39     22.88 o 
   6  23   4       69.85       40.08     28.42 o 
   7  23   4      195.00      173.33     34.20 o 
   8  23   4        0.19       21.02     29.43 o 
  -8  24   4        7.36       32.36     53.24 o 
  -7  24   4       11.85       34.19     75.12 o 
  -6  24   4      958.11     1095.75     52.46 o 
  -5  24   4       79.18       85.89     31.70 o 
  -4  24   4     1037.29     1118.21     41.01 o 
  -3  24   4      449.17      446.93     28.75 o 
  -2  24   4      943.82      930.98     30.97 o 
  -1  24   4     2413.30     2633.02     56.51 o 
   0  24   4      960.72      895.80     36.23 o 
   1  24   4     1419.46     1360.39     41.57 o 
   2  24   4     1544.09     1750.95     77.84 o 
   3  24   4      454.30      434.16     33.91 o 
   4  24   4      192.05      168.89     26.48 o 
   5  24   4      987.58      957.28     56.20 o 
   6  24   4      120.75      158.78     33.95 o 
   7  24   4       75.80       93.03     31.75 o 
   8  24   4      176.52      168.36     35.76 o 
  -7  25   4       12.61       35.57     29.58 o 
  -6  25   4      229.69      261.95     55.30 o 
  -5  25   4       14.09       18.01     26.78 o 
  -4  25   4      296.28      334.01     27.91 o 
  -3  25   4       10.28       24.51     19.43 o 
  -2  25   4        4.10       21.74     23.94 o 
  -1  25   4       69.77       67.06     19.72 o 
   0  25   4      101.41       86.59     35.98 o 
   1  25   4       71.08      130.77     56.04 o 
   2  25   4      166.78      211.28     44.07 o 
   3  25   4       47.95       54.63     23.31 o 
   4  25   4        0.22       11.11     29.25 o 
   5  25   4        3.73       -9.32     27.85 o 
   6  25   4      323.71      228.60     37.03 o 
   7  25   4       16.14        9.10     29.16 o 
  -7  26   4       66.89       44.10     31.00 o 
  -6  26   4       55.94       34.83     28.30 o 
  -5  26   4     1007.37     1012.89     52.43 o 
  -4  26   4      663.84      671.62     36.18 o 
  -3  26   4     1086.45     1123.49     41.73 o 
  -2  26   4     1004.39     1004.07     50.76 o 
  -1  26   4      260.59      320.12     26.19 o 
   0  26   4     1746.35     1648.49     47.25 o 
   1  26   4     1114.82     1126.27     40.13 o 
   2  26   4       86.01       84.88     31.17 o 
   3  26   4      364.43      351.46     43.70 o 
   4  26   4     1130.89     1186.38     65.32 o 
   5  26   4       39.37       47.71     31.48 o 
   6  26   4        7.48      -10.37     29.96 o 
  -6  27   4       18.97      -28.69     28.69 o 
  -5  27   4       52.97      127.24    100.06 o 
  -4  27   4       96.07       69.54     36.01 o 
  -3  27   4       47.48       87.59     28.79 o 
  -2  27   4       99.98      100.65     28.68 o 
  -1  27   4       90.55      140.26     29.10 o 
   0  27   4        9.02       25.26     19.91 o 
   1  27   4       23.16      -21.71     21.71 o 
   2  27   4      255.05      356.61     43.53 o 
   3  27   4       64.41       83.55     34.57 o 
   4  27   4       12.78       -5.19     30.04 o 
   5  27   4       26.79       15.15     30.53 o 
   6  27   4      420.70      396.35     45.08 o 
  -5  28   4      173.44      124.13     33.10 o 
  -4  28   4      108.16      117.21     52.91 o 
  -3  28   4      289.94      247.99     34.61 o 
  -2  28   4      384.24      365.95     35.97 o 
  -1  28   4      394.32      391.59     49.27 o 
   0  28   4      302.59      301.34     45.26 o 
   1  28   4      461.77      437.31     47.95 o 
   2  28   4       69.43       84.70     34.26 o 
   3  28   4       22.12       40.63     34.00 o 
   4  28   4      112.09      121.52     36.08 o 
   5  28   4       29.99       41.28     31.48 o 
  -4  29   4        5.82       55.08     47.46 o 
  -3  29   4       17.71        9.07     64.82 o 
  -2  29   4       21.91       35.08     36.10 o 
  -1  29   4        0.16        2.69     35.68 o 
   0  29   4      105.76      135.78     40.26 o 
   1  29   4        5.95      -19.25     31.77 o 
   2  29   4       24.60       12.31     33.01 o 
   3  29   4       59.15       70.80     34.72 o 
   4  29   4      173.83      171.11     38.77 o 
  -2  30   4       70.17       90.20     39.23 o 
  -1  30   4      126.80      104.01     39.46 o 
   0  30   4      878.78     1030.45     66.23 o 
   1  30   4       17.60       -8.12     34.96 o 
   2  30   4        5.76       24.88     33.37 o 
 -13   1   5      829.82      879.56     35.85 o 
 -12   1   5      384.91      434.92     26.44 o 
 -11   1   5      386.69      417.42     21.42 o 
 -10   1   5     1603.25     1592.65     30.01 o 
  -9   1   5     1639.65     1677.66     23.74 o 
  -8   1   5      307.50      331.46     11.73 o 
  -7   1   5     5288.27     5297.64     44.63 o 
  -6   1   5     2309.74     2248.97     23.35 o 
  -5   1   5      330.35      303.64      8.53 o 
  -4   1   5     1503.20     1553.80     16.24 o 
  -3   1   5      963.31     1027.18     13.24 o 
  -2   1   5      568.54      627.04     10.16 o 
  -1   1   5       82.63       69.57      6.00 o 
   0   1   5      439.52      454.19     11.26 o 
   1   1   5     4763.22     4962.18     54.50 o 
   2   1   5      879.62      912.23     12.48 o 
   3   1   5     2161.80     2153.47     29.33 o 
   4   1   5     1956.14     1818.10     26.87 o 
   5   1   5     1914.78     1811.06     19.69 o 
   6   1   5     2752.06     2867.24     40.85 o 
   7   1   5       66.05       68.19     18.54 o 
   8   1   5      257.00      242.29     26.58 o 
   9   1   5     1889.67     1844.46     61.89 o 
  10   1   5       55.27       41.36     23.62 o 
  11   1   5       87.50      109.52     44.00 o 
  12   1   5      173.19      195.20     37.62 o 
 -13   2   5       14.61       32.68     32.95 o 
 -12   2   5        1.49        8.95     17.90 o 
 -11   2   5      112.73      116.92     16.11 o 
 -10   2   5        1.78        5.39      9.94 o 
  -9   2   5      670.36      648.28     15.85 o 
  -8   2   5       38.75       37.36      7.34 o 
  -7   2   5       16.33       10.88      5.92 o 
  -6   2   5      189.58      168.73      8.27 o 
  -5   2   5      266.63      255.54      8.19 o 
  -4   2   5      771.67      688.88     10.36 o 
  -3   2   5      365.99      407.34     17.30 o 
  -2   2   5     1247.01     1319.52     16.35 o 
  -1   2   5     6074.62     6304.34     65.24 o 
   0   2   5      400.47      462.53     15.59 o 
   1   2   5     1120.17     1012.46     13.70 o 
   2   2   5      732.75      766.53     10.41 o 
   3   2   5      186.16      253.93      8.41 o 
   4   2   5       80.80       53.19      6.08 o 
   5   2   5       29.72       38.72      4.01 o 
   6   2   5      187.66      169.95     14.16 o 
   7   2   5      157.20      183.37     16.27 o 
   8   2   5        7.25       22.36     19.62 o 
   9   2   5      139.77      211.52     40.90 o 
  10   2   5      163.19      106.38     25.90 o 
  11   2   5       13.19       15.28     27.76 o 
  12   2   5        1.62       11.01     31.85 o 
 -13   3   5       16.97       18.09     34.86 o 
 -12   3   5       18.18       -5.49     17.81 o 
 -11   3   5      539.31      505.85     40.64 o 
 -10   3   5      775.06      814.51     20.74 o 
  -9   3   5      209.74      207.85     11.01 o 
  -8   3   5     1578.50     1615.73     21.78 o 
  -7   3   5       53.15       61.29      7.59 o 
  -6   3   5     1776.01     1697.84     19.83 o 
  -5   3   5     3794.17     3874.04     32.83 o 
  -4   3   5      426.03      431.88      8.70 o 
  -3   3   5     2279.48     2466.69     30.34 o 
  -2   3   5     2411.13     2671.34     28.26 o 
  -1   3   5        0.94       -0.19      2.72 o 
   0   3   5      261.24      252.14      7.24 o 
   1   3   5      183.73      209.67      6.36 o 
   2   3   5     4556.80     4710.06     40.75 o 
   3   3   5      466.31      426.20     11.58 o 
   4   3   5     1301.80     1303.62     21.10 o 
   5   3   5     4537.90     4648.08     42.46 o 
   6   3   5      775.51      776.30     24.80 o 
   7   3   5     1253.36     1246.74     80.35 o 
   9   3   5       23.61       57.20     23.04 o 
  10   3   5      598.83      604.66     44.01 o 
  11   3   5      187.69      226.13     35.79 o 
  12   3   5       62.62       71.65     32.43 o 
 -13   4   5        0.38       37.84     23.16 o 
 -12   4   5       76.10       21.70     33.88 o 
 -11   4   5       19.21        7.69     13.69 o 
 -10   4   5      147.89      148.10     12.73 o 
  -9   4   5      540.03      534.49     18.22 o 
  -8   4   5      100.54      119.26      8.96 o 
  -7   4   5      145.88      146.80      8.31 o 
  -6   4   5     3444.13     3496.79     31.84 o 
  -5   4   5      962.27      860.33     13.05 o 
  -4   4   5     6251.73     6293.90     47.32 o 
  -3   4   5     1276.56     1235.47     15.53 o 
  -2   4   5     2766.01     2735.62     31.67 o 
  -1   4   5     4175.53     4163.54    162.44 o 
   0   4   5     3565.94     3609.68     36.61 o 
   1   4   5     3767.84     3997.34     39.32 o 
   2   4   5      545.60      462.31     11.84 o 
   3   4   5      189.72      104.46      5.73 o 
   4   4   5      553.97      559.95      9.94 o 
   5   4   5      256.50      236.44      8.90 o 
   6   4   5      211.48      199.95     12.07 o 
   7   4   5        8.30       13.15     11.43 o 
   8   4   5      631.32      631.50     49.43 o 
   9   4   5      137.97      176.61     27.79 o 
  10   4   5      214.60      205.24     31.64 o 
  11   4   5       35.17       25.09     15.66 o 
  12   4   5        3.03      -19.66     28.87 o 
 -13   5   5       72.63       68.62     26.17 o 
 -12   5   5      574.20      499.73     27.58 o 
 -11   5   5       48.40       33.86     16.90 o 
 -10   5   5      165.72      185.41     14.41 o 
  -9   5   5     1065.55     1056.00     22.19 o 
  -8   5   5      474.24      458.60     13.46 o 
  -7   5   5      112.63      144.40     10.34 o 
  -6   5   5     1033.86      987.40     15.29 o 
  -5   5   5     1596.22     1594.73     18.21 o 
  -4   5   5     3368.68     3422.87     34.14 o 
  -3   5   5      553.29      592.09     17.05 o 
  -2   5   5      419.57      463.46     10.02 o 
  -1   5   5     2598.78     2904.86     44.42 o 
   0   5   5      257.14      299.16      8.30 o 
   1   5   5     1595.71     1702.22     22.08 o 
   2   5   5     2528.84     2742.19     73.12 o 
   3   5   5     3050.07     3139.69     48.46 o 
   4   5   5      763.24      791.11     13.00 o 
   5   5   5     1222.21     1186.32     24.38 o 
   6   5   5     3025.17     2868.68     40.98 o 
   7   5   5     1692.68     1772.48     44.76 o 
   8   5   5      439.23      431.34     28.29 o 
   9   5   5      565.35      486.78     38.17 o 
  10   5   5      656.46      668.01     76.61 o 
  11   5   5       16.29       -5.25     17.99 o 
  12   5   5       57.98       84.59     33.37 o 
 -13   6   5      280.41      307.97     29.51 o 
 -12   6   5      154.16      147.57     24.26 o 
 -11   6   5      130.60      136.11     19.15 o 
 -10   6   5       46.93       44.96     13.14 o 
  -9   6   5      366.06      359.69     20.75 o 
  -8   6   5     1073.21     1054.48     22.77 o 
  -7   6   5      157.43      164.37      8.73 o 
  -6   6   5      467.16      483.14     11.54 o 
  -5   6   5     3644.10     3598.53     31.55 o 
  -4   6   5       40.22       37.17      5.72 o 
  -3   6   5     2763.05     2612.74     30.46 o 
  -2   6   5     5539.87     5754.04     63.06 o 
  -1   6   5      101.78       71.21      4.73 o 
   0   6   5    11948.82    12352.54    117.43 o 
   1   6   5     1438.96     1310.01     21.60 o 
   2   6   5     2875.93     2934.72     24.10 o 
   3   6   5     1245.15     1194.47     15.93 o 
   4   6   5      578.63      538.75     11.52 o 
   5   6   5      805.19      841.37     28.72 o 
   6   6   5     1510.40     1468.59     27.37 o 
   7   6   5      178.67      192.86     13.23 o 
   8   6   5       88.72       88.00     16.95 o 
   9   6   5      626.11      567.95     39.73 o 
  10   6   5       85.81      115.83     17.62 o 
  11   6   5       43.32       51.05     16.77 o 
  12   6   5        0.12        9.52     15.24 o 
 -13   7   5      131.45      127.59     26.21 o 
 -12   7   5       20.41       22.33     20.98 o 
 -11   7   5      409.92      430.21     24.93 o 
 -10   7   5      123.85      129.94     15.23 o 
  -9   7   5       13.02       20.09     14.33 o 
  -8   7   5      110.97      113.60      9.71 o 
  -7   7   5      584.59      537.56     14.19 o 
  -6   7   5        6.28        6.39      5.96 o 
  -5   7   5      122.15      122.61      7.20 o 
  -4   7   5     1204.36     1378.30     19.04 o 
  -3   7   5      572.93      588.39     18.97 o 
  -2   7   5       36.40       22.84      4.17 o 
  -1   7   5      173.78      231.18      8.74 o 
   0   7   5      438.30      377.37      8.28 o 
   1   7   5      158.67      133.37      5.68 o 
   2   7   5      215.86      216.59      7.17 o 
   3   7   5      766.33      758.24     13.03 o 
   4   7   5      675.30      640.04     14.89 o 
   5   7   5      196.67      209.57     11.55 o 
   6   7   5       67.67       58.44      9.35 o 
   7   7   5      836.54      786.94     23.38 o 
   8   7   5       86.54       95.33     12.70 o 
   9   7   5      373.80      354.50     22.15 o 
  10   7   5        3.21      -10.47     14.99 o 
  11   7   5      113.21      115.25     26.01 o 
  12   7   5       27.87        8.79     15.38 o 
 -12   8   5      192.49      229.01     26.12 o 
 -11   8   5       33.77        1.40     16.25 o 
 -10   8   5      182.58      200.26     16.52 o 
  -9   8   5      219.05      217.11     15.48 o 
  -8   8   5      413.72      433.03     16.21 o 
  -7   8   5      967.44      954.42     17.56 o 
  -6   8   5      757.70      765.90     15.29 o 
  -5   8   5     1351.09     1261.84     20.48 o 
  -4   8   5     2490.67     2456.23     28.04 o 
  -3   8   5    12792.65    13120.95    129.75 o 
  -2   8   5     4026.75     3730.00     39.75 o 
  -1   8   5    12199.96    12413.43    112.52 o 
   0   8   5     7191.02     7170.53     61.43 o 
   1   8   5    14926.72    15836.23    136.43 o 
   2   8   5     3011.61     2845.08     31.10 o 
   3   8   5     2747.74     2594.72     34.98 o 
   4   8   5     8150.92     8186.30     90.17 o 
   5   8   5     3715.19     3541.54     47.60 o 
   6   8   5      405.28      402.81     17.01 o 
   7   8   5      229.50      204.76     14.20 o 
   8   8   5       82.87       82.20     13.06 o 
   9   8   5       52.74       65.25     13.45 o 
  10   8   5       29.07       52.97     16.59 o 
  11   8   5       96.20       91.74     26.36 o 
  12   8   5       68.45       65.44     17.44 o 
 -12   9   5      271.32      271.57     27.91 o 
 -11   9   5       57.32       57.82     18.04 o 
 -10   9   5      111.91       97.32     16.53 o 
  -9   9   5      549.31      557.07     20.79 o 
  -8   9   5     1200.31     1139.05     23.13 o 
  -7   9   5       52.92       28.33      7.80 o 
  -6   9   5      134.08      116.38      8.46 o 
  -5   9   5       35.78       47.86      7.72 o 
  -4   9   5      599.09      615.11     16.77 o 
  -3   9   5      244.95      260.37     12.50 o 
  -2   9   5       23.97       45.28      5.65 o 
  -1   9   5      357.84      318.50      9.13 o 
   0   9   5     1524.05     1636.58     21.08 o 
   1   9   5      911.24      891.61     14.77 o 
   2   9   5       58.79       81.58      5.40 o 
   3   9   5       18.35       33.47      6.64 o 
   4   9   5     1137.72     1156.91     22.78 o 
   5   9   5      397.69      380.81     14.48 o 
   6   9   5      823.04      761.43     21.99 o 
   7   9   5       17.01        6.84     10.42 o 
   8   9   5      375.25      373.78     19.53 o 
   9   9   5      153.22      157.08     16.06 o 
  10   9   5      208.80      173.80     20.15 o 
  11   9   5      159.58      156.54     20.42 o 
  12   9   5       16.97       -1.73     15.97 o 
 -12  10   5       19.72       23.41     21.77 o 
 -11  10   5      191.89      182.03     20.67 o 
 -10  10   5      281.73      257.32     20.78 o 
  -9  10   5      276.88      294.39     17.44 o 
  -8  10   5      371.24      403.18     16.02 o 
  -7  10   5     2344.70     2297.78     28.30 o 
  -6  10   5      809.52      766.56     18.89 o 
  -5  10   5     1896.82     1926.47     30.41 o 
  -4  10   5    12180.47    12229.97    104.43 o 
  -3  10   5     2388.46     2205.58     27.12 o 
  -2  10   5     5841.58     5752.81     53.47 o 
  -1  10   5    11787.06    11863.85     98.74 o 
   0  10   5     9002.21     8504.00    236.08 o 
   1  10   5     6667.61     6184.03    124.88 o 
   2  10   5     6702.73     6756.49     66.10 o 
   3  10   5     2968.42     2994.95     40.56 o 
   4  10   5     1705.63     1729.38     29.81 o 
   5  10   5      267.99      258.26     12.67 o 
   6  10   5     1482.53     1408.22     28.79 o 
   7  10   5      852.10      862.38     24.76 o 
   8  10   5       27.81       25.97     12.67 o 
   9  10   5       32.56       14.67     13.66 o 
  10  10   5      376.69      331.58     41.38 o 
  11  10   5       17.37       16.34     22.19 o 
  12  10   5      264.87      272.19     47.30 o 
 -12  11   5       89.43       83.73     23.92 o 
 -11  11   5        9.16       -5.26     19.76 o 
 -10  11   5      274.58      278.87     21.51 o 
  -9  11   5       52.78       98.85     20.26 o 
  -8  11   5       41.17       47.59     14.92 o 
  -7  11   5      609.02      573.63     16.18 o 
  -6  11   5       83.17       88.23      9.40 o 
  -5  11   5       23.82       17.07      6.63 o 
  -4  11   5      260.27      277.32     11.30 o 
  -3  11   5      379.68      357.34     11.95 o 
  -2  11   5      999.08      997.99     16.87 o 
  -1  11   5     1831.08     1952.38     24.22 o 
   0  11   5      486.77      534.71     14.71 o 
   1  11   5       34.95       43.76     10.63 o 
   2  11   5      144.12      142.15      8.62 o 
   3  11   5      142.00      145.89     10.25 o 
   4  11   5     1202.90     1186.79     24.62 o 
   5  11   5      460.09      484.00     16.75 o 
   6  11   5        4.83       13.32      9.89 o 
   7  11   5      388.11      376.20     29.82 o 
   8  11   5       13.30       15.86     12.72 o 
   9  11   5       43.32       49.33     14.74 o 
  10  11   5        1.46      -27.85     41.76 o 
  11  11   5        2.60       -4.90     17.80 o 
 -12  12   5        0.56       23.85     22.56 o 
 -11  12   5      190.54      176.75     24.72 o 
 -10  12   5      117.20      118.81     18.50 o 
  -9  12   5      464.51      436.40     23.05 o 
  -8  12   5      970.10      921.46     31.39 o 
  -7  12   5      150.33      163.81     10.21 o 
  -6  12   5     2893.58     2727.26     54.19 o 
  -5  12   5     5865.06     5808.54     58.17 o 
  -4  12   5     4189.50     4063.80     43.70 o 
  -3  12   5     2668.33     2577.27     31.06 o 
  -2  12   5     4261.79     4331.20     44.06 o 
  -1  12   5     5905.12     5786.73     61.19 o 
   0  12   5     6916.13     6706.06     76.11 o 
   1  12   5     1589.94     1587.89     27.26 o 
   2  12   5     3333.11     3300.35     70.20 o 
   3  12   5     3533.26     3478.59     56.69 o 
   4  12   5      944.27      866.88     33.92 o 
   5  12   5      293.11      302.78     14.56 o 
   6  12   5      652.45      639.11     21.73 o 
   7  12   5      445.34      429.58     20.61 o 
   8  12   5      301.26      308.73     28.53 o 
   9  12   5      350.64      373.42     21.93 o 
  10  12   5       13.94       -1.15     27.43 o 
  11  12   5       11.25       36.81     18.57 o 
 -12  13   5        3.00       26.36     23.01 o 
 -11  13   5       29.73       27.04     21.88 o 
 -10  13   5      308.33      311.04     25.15 o 
  -9  13   5        6.18       -4.07     13.65 o 
  -8  13   5       16.42        7.76     13.30 o 
  -7  13   5      237.74      223.94     13.48 o 
  -6  13   5      160.38      185.49     13.11 o 
  -5  13   5      255.43      246.32     12.50 o 
  -4  13   5       98.03       98.70      9.24 o 
  -3  13   5      781.56      756.37     17.07 o 
  -2  13   5      631.21      692.62     17.01 o 
  -1  13   5      666.06      651.55     19.15 o 
   0  13   5      616.19      621.37     17.38 o 
   1  13   5      994.12      945.27     22.68 o 
   2  13   5       63.43       51.86     11.01 o 
   3  13   5        1.04        7.27      7.94 o 
   4  13   5     2599.15     2478.24     47.77 o 
   5  13   5       10.66        6.40      6.88 o 
   6  13   5      755.97      759.63     27.92 o 
   7  13   5        0.98        5.70     12.00 o 
   8  13   5       12.90       -4.56     14.43 o 
   9  13   5      179.07      181.41     18.59 o 
  10  13   5       24.71       40.00     16.06 o 
  11  13   5       35.41        2.66     18.55 o 
 -11  14   5       23.23       -3.40     18.39 o 
 -10  14   5       15.04        8.58     19.87 o 
  -9  14   5       31.26       24.50     19.60 o 
  -8  14   5     1281.53     1299.28     63.25 o 
  -7  14   5     1264.10     1211.86     41.31 o 
  -6  14   5      430.23      459.13     18.28 o 
  -5  14   5     2824.85     2779.39     44.86 o 
  -4  14   5     2165.77     2030.00     38.55 o 
  -3  14   5     3544.20     3588.70     45.25 o 
  -2  14   5     8367.89     8059.42     82.77 o 
  -1  14   5     6650.42     6724.14     78.86 o 
   0  14   5     2568.50     2536.91     38.02 o 
   1  14   5     6156.57     5942.27     70.35 o 
   2  14   5     1326.90     1375.32     26.25 o 
   3  14   5     4678.28     4515.59     58.46 o 
   4  14   5      330.43      352.09     16.70 o 
   5  14   5      913.81      906.51     30.91 o 
   6  14   5     1001.18      992.26     58.23 o 
   7  14   5       13.05        2.30     12.60 o 
   8  14   5        1.72       16.32     13.89 o 
   9  14   5       93.19       76.17     16.69 o 
  10  14   5        1.03        8.51     15.77 o 
  11  14   5        0.17        6.71     18.42 o 
 -11  15   5        7.19        2.01     21.86 o 
 -10  15   5      212.70      171.01     24.04 o 
  -9  15   5      534.28      538.37     26.25 o 
  -8  15   5        5.69       -1.23     18.45 o 
  -7  15   5       32.09       17.12     16.15 o 
  -6  15   5      127.94      152.63     14.49 o 
  -5  15   5      993.08     1026.55     24.17 o 
  -4  15   5      854.75      813.34     26.30 o 
  -3  15   5      189.75      142.77     11.34 o 
  -2  15   5      391.82      348.55     16.29 o 
  -1  15   5      104.61       98.48     11.00 o 
   0  15   5      618.19      619.04     28.07 o 
   1  15   5       40.22       48.49      9.14 o 
   2  15   5      315.32      273.01     16.87 o 
   3  15   5      254.76      249.53     14.32 o 
   4  15   5      146.39      152.42     13.19 o 
   5  15   5      501.90      490.28     22.61 o 
   6  15   5       13.98        5.80     12.23 o 
   7  15   5      114.42      140.87     16.93 o 
   8  15   5       10.03       29.64     14.54 o 
   9  15   5       81.34       78.55     17.01 o 
  10  15   5      126.73      107.50     20.88 o 
  11  15   5       67.14       49.53     19.46 o 
 -11  16   5       28.97       40.10     22.87 o 
 -10  16   5        1.57       17.53     21.28 o 
  -9  16   5      161.65      180.36     19.93 o 
  -8  16   5       21.31       29.89     18.44 o 
  -7  16   5      358.37      326.56     29.08 o 
  -6  16   5      902.67      946.95     36.56 o 
  -5  16   5      280.37      265.67     15.40 o 
  -4  16   5      837.34      847.59     22.28 o 
  -3  16   5     2786.38     2601.20     39.31 o 
  -2  16   5      617.46      642.41     21.36 o 
  -1  16   5     1445.01     1424.66     29.14 o 
   0  16   5     3787.77     3609.53     50.26 o 
   1  16   5      535.13      565.84     23.41 o 
   2  16   5     2332.72     2521.41     55.79 o 
   3  16   5      611.65      602.84     24.92 o 
   4  16   5     2642.13     2518.96     41.22 o 
   5  16   5      402.42      409.25     19.61 o 
   6  16   5       16.91       20.11     10.30 o 
   7  16   5      228.28      214.16     17.74 o 
   8  16   5      105.76       86.16     16.94 o 
   9  16   5       95.71       54.12     16.78 o 
  10  16   5        7.40       -0.02     37.26 o 
 -11  17   5      626.01      638.60     46.16 o 
 -10  17   5       80.26      114.31     29.51 o 
  -9  17   5       16.85       29.01     42.50 o 
  -8  17   5      271.22      335.81     26.81 o 
  -7  17   5       98.98       83.15     18.89 o 
  -6  17   5      119.75      110.25     25.47 o 
  -5  17   5       65.98       47.81     11.70 o 
  -4  17   5      117.60       99.51     12.20 o 
  -3  17   5       15.87       12.59     10.55 o 
  -2  17   5        4.82       -8.06      9.58 o 
  -1  17   5        1.90        2.31      9.39 o 
   0  17   5       19.30       33.93     10.24 o 
   1  17   5      995.28      876.96     28.43 o 
   2  17   5      535.02      515.81     23.62 o 
   3  17   5      338.95      338.72     24.78 o 
   4  17   5      605.21      591.28     22.32 o 
   5  17   5      309.79      325.35     18.85 o 
   6  17   5       17.34       -2.28     17.34 o 
   7  17   5      102.12       60.73     18.73 o 
   8  17   5      638.96      636.32     27.13 o 
   9  17   5      131.41      131.71     21.80 o 
  10  17   5        7.94        2.22     19.24 o 
 -10  18   5      393.56      477.64     40.18 o 
  -9  18   5       25.50      -13.44     24.95 o 
  -8  18   5      120.56      128.26     22.28 o 
  -7  18   5     1128.63     1209.80     39.81 o 
  -6  18   5      154.69      134.99     19.93 o 
  -5  18   5       68.97       89.81     12.74 o 
  -4  18   5     1578.19     1553.64     34.25 o 
  -3  18   5      537.22      542.59     22.02 o 
  -2  18   5      450.48      454.37     20.64 o 
  -1  18   5      446.77      417.33     19.13 o 
   0  18   5      346.12      361.18     17.47 o 
   1  18   5     1669.73     1667.49     38.78 o 
   2  18   5     1170.01     1072.71     48.87 o 
   3  18   5       53.83       28.88     13.57 o 
   4  18   5      133.21      163.86     17.61 o 
   5  18   5      168.04      129.84     15.39 o 
   6  18   5      287.19      277.97     17.87 o 
   7  18   5      442.18      492.54     31.55 o 
   8  18   5      219.90      224.14     20.84 o 
   9  18   5       14.79       16.73     19.08 o 
  10  18   5       14.88       25.59     20.15 o 
 -10  19   5      475.92      500.97     42.29 o 
  -9  19   5      211.13      176.73     31.36 o 
  -8  19   5       93.67       78.53     26.91 o 
  -7  19   5       18.41       43.72     19.11 o 
  -6  19   5      129.93      151.85     20.95 o 
  -5  19   5     1123.33     1115.43     36.93 o 
  -4  19   5      829.85      798.12     38.37 o 
  -3  19   5        5.18        6.00     11.71 o 
  -2  19   5       41.98       38.43     12.31 o 
  -1  19   5      591.47      500.63     22.54 o 
   0  19   5        3.48       -2.89     12.12 o 
   1  19   5      119.88      123.80     16.43 o 
   2  19   5      357.12      374.55     22.86 o 
   3  19   5      203.02      230.51     42.85 o 
   4  19   5      380.92      312.14     21.92 o 
   5  19   5      684.28      655.86     29.30 o 
   6  19   5      893.01      959.24     50.15 o 
   7  19   5      760.75      790.45     38.84 o 
   8  19   5       62.65      121.62     56.91 o 
   9  19   5       44.33      111.03     61.34 o 
 -10  20   5      122.12      116.29     32.05 o 
  -9  20   5      426.44      428.30     57.49 o 
  -8  20   5       13.21       11.43     25.55 o 
  -7  20   5       69.71       77.59     20.41 o 
  -6  20   5      522.85      521.07     51.47 o 
  -5  20   5      683.87      656.08     31.00 o 
  -4  20   5       23.36       28.72     13.78 o 
  -3  20   5      296.49      330.74     29.09 o 
  -2  20   5      311.71      325.51     19.08 o 
  -1  20   5      296.76      297.25     18.22 o 
   0  20   5       12.70       21.98     13.87 o 
   1  20   5       42.98       55.95     15.01 o 
   2  20   5      284.80      311.48     33.64 o 
   3  20   5      734.67      630.46     29.99 o 
   4  20   5      217.81      236.05     27.23 o 
   5  20   5      126.41       92.30     18.34 o 
   6  20   5      101.12       89.35     16.70 o 
   7  20   5      358.62      439.81     31.66 o 
   8  20   5      223.31      248.05     33.74 o 
   9  20   5       16.53       18.70     20.26 o 
  -9  21   5      362.91      397.19     56.96 o 
  -8  21   5      199.14      263.20     34.02 o 
  -7  21   5      167.44      200.24     24.47 o 
  -6  21   5      769.34      826.67     48.97 o 
  -5  21   5        9.94       -4.95     16.78 o 
  -4  21   5      215.15      239.38     23.02 o 
  -3  21   5     1051.83     1103.55     31.42 o 
  -2  21   5      127.66      116.73     15.29 o 
  -1  21   5        0.13        4.46     12.43 o 
   0  21   5       61.07       53.47     22.34 o 
   1  21   5       32.02       22.62     14.98 o 
   2  21   5      105.38      113.20     17.42 o 
   3  21   5      737.60      730.25     30.77 o 
   4  21   5       82.88       86.32     17.36 o 
   5  21   5      342.23      370.69     29.91 o 
   6  21   5      743.77      728.04     28.52 o 
   7  21   5       61.32       33.86     45.20 o 
   8  21   5      177.51      211.68     28.51 o 
   9  21   5      558.38      619.81     44.91 o 
  -9  22   5      121.40      216.67     68.09 o 
  -8  22   5        4.01       23.96     31.13 o 
  -7  22   5      134.54      160.29     29.73 o 
  -6  22   5       44.62       73.41     21.62 o 
  -5  22   5       30.04       32.04     19.32 o 
  -4  22   5       27.13       42.43     18.28 o 
  -3  22   5       58.79       72.67     15.77 o 
  -2  22   5      292.04      265.88     19.59 o 
  -1  22   5       20.61       -2.26     23.21 o 
   0  22   5       61.92       86.49     17.05 o 
   1  22   5      101.77      124.02     18.64 o 
   2  22   5      166.59      180.92     20.33 o 
   3  22   5       17.97        8.84     16.17 o 
   4  22   5       11.11        7.89     13.60 o 
   5  22   5       53.32       61.35     18.70 o 
   6  22   5       15.28       -0.69     17.70 o 
   7  22   5       55.61        6.38     16.42 o 
   8  22   5       42.28       21.28     28.13 o 
  -8  23   5      713.02      808.07     61.04 o 
  -7  23   5      648.95      684.71     45.85 o 
  -6  23   5       67.16       65.18     27.36 o 
  -5  23   5      837.20      828.23     58.47 o 
  -4  23   5        2.95       22.91     18.78 o 
  -3  23   5       31.08       41.72     15.88 o 
  -2  23   5      230.38      221.62     19.15 o 
  -1  23   5      126.09      112.92     19.35 o 
   0  23   5       59.17       68.32     18.33 o 
   1  23   5      111.02      118.57     19.47 o 
   2  23   5      191.99      154.87     22.41 o 
   3  23   5       67.45       59.94     25.67 o 
   4  23   5      575.10      609.31     36.41 o 
   5  23   5      474.18      529.25     37.23 o 
   6  23   5       11.18       12.10     22.83 o 
   7  23   5      322.44      210.82     30.44 o 
   8  23   5      188.92      215.80     36.04 o 
  -8  24   5       36.66       84.23     34.23 o 
  -7  24   5       25.55       25.50     37.53 o 
  -6  24   5      167.46      174.96     31.50 o 
  -5  24   5       11.71       20.53     20.45 o 
  -4  24   5        6.23       13.96     18.47 o 
  -3  24   5       61.73       70.25     20.12 o 
  -2  24   5       12.29       -3.88     17.23 o 
  -1  24   5       75.91       51.91     34.86 o 
   0  24   5       19.77       -1.73     17.17 o 
   1  24   5      286.55      273.69     35.21 o 
   2  24   5        0.84       15.21     17.19 o 
   3  24   5       17.94       46.97     22.41 o 
   4  24   5        1.92       45.66     22.12 o 
   5  24   5       30.98        4.37     27.59 o 
   6  24   5       14.96       12.05     28.00 o 
   7  24   5        2.07      -18.07     24.88 o 
  -7  25   5      930.15     1024.54     54.17 o 
  -6  25   5       41.69       60.96     29.29 o 
  -5  25   5       46.30       16.06     25.74 o 
  -4  25   5      612.45      695.34     50.39 o 
  -3  25   5       45.52       35.92     20.39 o 
  -2  25   5        0.42       12.82     18.22 o 
  -1  25   5        0.86      -11.94     17.52 o 
   0  25   5      344.53      414.81     40.57 o 
   1  25   5      116.80      115.21     21.32 o 
   2  25   5       77.92      120.84     58.86 o 
   3  25   5      278.67      306.60     33.93 o 
   4  25   5      578.74      476.39     65.09 o 
   5  25   5       69.07       86.79     31.48 o 
   6  25   5      166.22      173.49     35.42 o 
   7  25   5       61.91       59.66     31.35 o 
  -7  26   5       20.18       72.58     40.62 o 
  -6  26   5      364.05      421.36     85.43 o 
  -5  26   5      237.92      380.63     67.75 o 
  -4  26   5      178.21      186.45     32.74 o 
  -3  26   5      226.88      238.67     32.03 o 
  -2  26   5      181.77      174.67     29.83 o 
  -1  26   5      124.30      129.56     22.47 o 
   0  26   5      849.66      968.19     57.84 o 
   1  26   5       22.32        4.49     24.55 o 
   2  26   5        8.45       16.26     21.82 o 
   3  26   5      847.31      842.58     54.62 o 
   4  26   5       14.68       22.35     28.66 o 
   5  26   5       72.85       41.22     29.85 o 
   6  26   5        1.52      -14.99     26.16 o 
  -6  27   5      372.97      409.83     46.34 o 
  -5  27   5      331.82      320.09     64.85 o 
  -4  27   5        3.58       30.65     28.52 o 
  -3  27   5       26.31        6.36     26.28 o 
  -2  27   5        5.25       17.31     25.42 o 
  -1  27   5      112.84      118.42     32.31 o 
   0  27   5       86.26       91.60     21.87 o 
   1  27   5       30.19       73.34     50.89 o 
   2  27   5      532.03      512.94     47.72 o 
   3  27   5      295.81      248.60     38.39 o 
   4  27   5        4.66       -4.33     29.10 o 
   5  27   5      252.16      297.70     40.61 o 
  -5  28   5       77.78       18.11     80.49 o 
  -4  28   5      346.69      361.76     38.83 o 
  -3  28   5       10.74      -37.24     55.27 o 
  -2  28   5      434.37      410.60     57.82 o 
  -1  28   5      671.41      678.15     42.61 o 
   0  28   5       28.77       32.14     31.97 o 
   1  28   5       44.85       37.41     33.01 o 
   2  28   5      508.25      684.93     53.60 o 
   3  28   5       42.73       84.64     32.85 o 
   4  28   5        6.10       49.32     30.93 o 
  -4  29   5        1.32      -18.24     88.37 o 
  -3  29   5       89.34      136.47     32.08 o 
  -2  29   5       93.22       79.89     29.26 o 
  -1  29   5       19.60       24.62     25.99 o 
   0  29   5        7.95       -1.71     31.36 o 
   1  29   5        4.98       -2.50     32.27 o 
   2  29   5       44.86       80.67     34.05 o 
   3  29   5      160.70      124.43     35.39 o 
  -2  30   5       46.29       -6.84     33.21 o 
  -1  30   5      560.66      705.73     55.91 o 
   0  30   5      154.48      139.33     39.06 o 
   1  30   5      186.48      133.51     38.69 o 
 -13   0   6      155.98      141.47     31.77 o 
 -12   0   6        4.86      -14.13     26.37 o 
 -11   0   6      985.30     1050.80     68.11 o 
 -10   0   6       14.84       33.07     14.07 o 
  -9   0   6     1544.21     1570.41     32.63 o 
  -8   0   6      325.79      295.10     15.98 o 
  -7   0   6     1582.22     1528.03     28.62 o 
  -6   0   6    12429.71    12576.20    141.62 o 
  -5   0   6     4974.85     5038.45     57.37 o 
  -4   0   6     4963.08     4894.83     62.83 o 
  -3   0   6    14956.64    15416.40    147.27 o 
  -2   0   6     6289.62     5959.63     87.56 o 
  -1   0   6     8572.72     8699.90    119.86 o 
   0   0   6    11779.56    12374.55    179.54 o 
   1   0   6      531.78      347.03     11.80 o 
   2   0   6     9489.62    10096.36    106.10 o 
   3   0   6    15097.50    15806.66    229.73 o 
   4   0   6      909.31      955.90     27.00 o 
   5   0   6     1011.90      960.19     28.21 o 
   6   0   6      549.79      627.07     28.15 o 
   7   0   6     2025.00     1982.09     83.27 o 
   8   0   6      974.06      944.86     66.02 o 
   9   0   6       25.92       14.96     32.43 o 
  10   0   6      513.83      370.86     52.50 o 
  11   0   6      167.74      169.72     49.76 o 
  12   0   6       85.63       90.18     51.96 o 
 -13   1   6       11.83       25.12     22.14 o 
 -12   1   6      229.77      223.76     22.60 o 
 -11   1   6        7.26      -11.17     12.10 o 
 -10   1   6        2.12      -11.14     11.14 o 
  -9   1   6        0.91        5.73      8.17 o 
  -8   1   6      161.93      183.69      9.97 o 
  -7   1   6        8.49       10.97      6.34 o 
  -6   1   6     1001.95     1001.74     15.17 o 
  -5   1   6       57.71       70.70      5.38 o 
  -4   1   6      500.98      574.63     10.87 o 
  -3   1   6       36.58       41.51      3.17 o 
  -2   1   6      634.84      715.35     14.11 o 
  -1   1   6      238.45      284.27      9.46 o 
   0   1   6      343.03      407.24     10.53 o 
   1   1   6     3017.86     3285.52     35.44 o 
   2   1   6     2161.95     2436.52     25.77 o 
   3   1   6      312.88      385.10     11.79 o 
   4   1   6     1728.66     1879.13     28.45 o 
   5   1   6      385.64      392.97     14.68 o 
   6   1   6     1091.45     1105.93     29.42 o 
   7   1   6      976.83      846.13     38.50 o 
   8   1   6      626.17      545.50     36.85 o 
   9   1   6       64.38       62.50     24.27 o 
  10   1   6       14.87      106.29     30.14 o 
  11   1   6        0.12       10.65     28.66 o 
  12   1   6        1.16        3.77     30.35 o 
 -13   2   6        4.56       -3.23     37.36 o 
 -12   2   6      250.03      219.72     24.88 o 
 -11   2   6       58.16       44.19     14.88 o 
 -10   2   6      491.40      530.11     24.92 o 
  -9   2   6      516.52      551.65     15.45 o 
  -8   2   6     2188.32     2227.10     26.24 o 
  -7   2   6     5097.31     4864.34     42.26 o 
  -6   2   6     2242.12     2121.31     22.82 o 
  -5   2   6     4571.70     4441.98     36.74 o 
  -4   2   6     8866.20     8928.90     69.11 o 
  -3   2   6     9155.42     9133.68     72.61 o 
  -2   2   6    13350.45    13734.40    154.31 o 
  -1   2   6    11988.47    12005.50    178.18 o 
   0   2   6     6772.96     6587.02     68.33 o 
   1   2   6     7364.66     7233.54     57.08 o 
   2   2   6     3707.94     3553.73     30.78 o 
   3   2   6     1953.35     1926.67     21.28 o 
   4   2   6      868.32      785.55     16.71 o 
   5   2   6     2265.23     2277.58     33.54 o 
   6   2   6     3232.57     3071.77     53.46 o 
   7   2   6      192.85      141.93     22.33 o 
   8   2   6        8.19       -9.73     23.45 o 
   9   2   6      138.36      171.21     27.99 o 
  10   2   6        4.94      -12.48     24.03 o 
  11   2   6       59.39       29.84     21.30 o 
  12   2   6        3.30       13.65     23.03 o 
 -13   3   6       79.97       76.68     23.42 o 
 -12   3   6       43.62       -0.32     29.95 o 
 -11   3   6       29.80       48.35     16.66 o 
 -10   3   6       68.56       70.47     11.58 o 
  -9   3   6      101.04       92.68      9.72 o 
  -8   3   6      249.27      245.06     12.33 o 
  -7   3   6      342.92      358.60     11.36 o 
  -6   3   6      838.76      828.66     14.69 o 
  -5   3   6      829.21      850.16     14.86 o 
  -4   3   6      108.48      104.00      5.80 o 
  -3   3   6     2153.20     2295.07     26.85 o 
  -2   3   6      205.01      207.73      9.27 o 
  -1   3   6       27.07       24.57      4.88 o 
   0   3   6      350.87      399.65      9.72 o 
   1   3   6      132.81      149.44      6.35 o 
   2   3   6     1733.24     2068.61     21.78 o 
   3   3   6     1179.61     1286.03     21.03 o 
   4   3   6       70.43       70.36      6.67 o 
   5   3   6      153.89      141.72     12.98 o 
   6   3   6        3.33        5.77     10.05 o 
   7   3   6      250.80      272.11     19.04 o 
   8   3   6       25.88       12.21      8.00 o 
   9   3   6        3.92       10.39     10.09 o 
  10   3   6      140.86      128.31     42.60 o 
  11   3   6      123.99      200.78     34.51 o 
  12   3   6       13.06       29.68     32.52 o 
 -13   4   6      371.43      341.37     30.03 o 
 -12   4   6       42.18       31.44     21.14 o 
 -11   4   6      128.22      109.79     18.20 o 
 -10   4   6      598.78      599.59     26.17 o 
  -9   4   6      266.77      292.93     12.52 o 
  -8   4   6      312.47      285.52     11.38 o 
  -7   4   6      246.39      280.76     13.24 o 
  -6   4   6     5323.78     5175.82     43.11 o 
  -5   4   6     5585.05     5392.67     47.20 o 
  -4   4   6     1543.41     1392.59     16.34 o 
  -3   4   6     2231.47     2115.78     32.64 o 
  -2   4   6    10258.08    10419.07     83.26 o 
  -1   4   6     3910.67     3780.42     49.55 o 
   0   4   6     4629.44     4697.30     46.77 o 
   1   4   6     2471.46     2520.70     28.06 o 
   2   4   6     5178.87     5090.55     44.63 o 
   3   4   6     3622.58     3498.45     43.10 o 
   4   4   6     3082.37     3126.32     39.98 o 
   5   4   6      100.76       95.48     14.15 o 
   6   4   6      457.34      491.39     22.56 o 
   7   4   6      543.47      510.62     18.41 o 
   8   4   6       27.12       17.55     14.94 o 
   9   4   6      267.40      254.85     16.15 o 
  10   4   6       95.08      132.81     31.34 o 
  11   4   6       29.63       24.90     28.80 o 
  12   4   6       61.24       34.99     37.11 o 
 -13   5   6       15.81        5.34     22.44 o 
 -12   5   6      533.48      556.79     32.48 o 
 -11   5   6      113.23      104.79     20.13 o 
 -10   5   6      848.69      877.82     23.15 o 
  -9   5   6      135.26      155.12     11.25 o 
  -8   5   6       67.21       63.26      8.78 o 
  -7   5   6     1564.39     1589.01     20.73 o 
  -6   5   6     1638.32     1605.44     19.73 o 
  -5   5   6      125.60      104.65      6.24 o 
  -4   5   6      280.76      312.88     12.86 o 
  -3   5   6     1974.11     2023.63     25.24 o 
  -2   5   6      439.24      512.88     11.33 o 
  -1   5   6     2284.30     2610.41     33.64 o 
   0   5   6     1220.43     1269.45     17.94 o 
   1   5   6       97.84      152.42      7.27 o 
   2   5   6     1707.00     1887.57     22.08 o 
   3   5   6      263.98      225.89     15.47 o 
   4   5   6     1053.58     1031.45     23.18 o 
   5   5   6       93.39      101.90     12.44 o 
   6   5   6      490.63      444.71     21.66 o 
   7   5   6       45.28       45.27     11.37 o 
   8   5   6      359.40      371.18     17.21 o 
   9   5   6      421.87      444.50     18.90 o 
  10   5   6       44.95       80.36     29.32 o 
  11   5   6       12.46       46.31     30.09 o 
  12   5   6      127.42      152.15     36.50 o 
 -13   6   6      246.98      225.01     27.66 o 
 -12   6   6       13.81        2.81     20.62 o 
 -11   6   6       24.40       15.76     14.15 o 
 -10   6   6        2.86        6.90     12.33 o 
  -9   6   6      154.32      149.45     12.91 o 
  -8   6   6      275.05      287.45     14.67 o 
  -7   6   6      716.35      747.51     16.16 o 
  -6   6   6       19.67       20.40      6.34 o 
  -5   6   6     1470.62     1357.89     18.53 o 
  -4   6   6     5896.82     5956.10     59.97 o 
  -3   6   6     3963.56     3900.49     41.64 o 
  -2   6   6     2104.10     2072.17     24.96 o 
  -1   6   6     8458.12     8670.71     81.39 o 
   0   6   6       36.40       38.59      5.54 o 
   1   6   6     7129.92     7392.64    105.38 o 
   2   6   6     3190.28     3203.51     36.20 o 
   3   6   6       17.69        6.54      7.70 o 
   4   6   6      557.87      521.65     17.81 o 
   5   6   6      499.48      478.95     25.77 o 
   6   6   6      272.68      266.65     12.66 o 
   7   6   6        2.36        4.23      7.84 o 
   8   6   6        7.89       -4.29      9.83 o 
   9   6   6        6.25        9.84     11.22 o 
  10   6   6       24.04       14.22     18.48 o 
  11   6   6      191.14      242.03     38.22 o 
  12   6   6      198.09      250.66     39.82 o 
 -12   7   6       95.67       80.78     23.46 o 
 -11   7   6      305.03      324.37     19.79 o 
 -10   7   6      121.88      139.51     15.46 o 
  -9   7   6     1696.49     1725.43     29.12 o 
  -8   7   6      912.14      916.31     18.96 o 
  -7   7   6      280.25      267.87     11.25 o 
  -6   7   6     4987.93     4953.44     45.12 o 
  -5   7   6        6.28        6.26      5.79 o 
  -4   7   6      505.85      613.83     15.03 o 
  -3   7   6      299.78      296.49     14.05 o 
  -2   7   6       34.20       49.98      5.12 o 
  -1   7   6        7.57        5.78      2.95 o 
   0   7   6     2066.88     2284.48     34.30 o 
   1   7   6     1053.05     1111.80     18.25 o 
   2   7   6      327.61      319.15     13.38 o 
   3   7   6     2076.94     2110.77     53.55 o 
   4   7   6      443.28      439.83     19.74 o 
   5   7   6     1074.38     1029.70     16.69 o 
   6   7   6     1457.71     1474.69     38.38 o 
   7   7   6     1167.89     1240.35     34.56 o 
   8   7   6       43.98       58.49     10.84 o 
   9   7   6       31.42       34.46     14.61 o 
  10   7   6      339.60      297.04     17.41 o 
  11   7   6      370.84      373.38     45.79 o 
  12   7   6        2.59      -17.19     32.67 o 
 -12   8   6       15.63       -8.94     20.35 o 
 -11   8   6      111.03      153.65     19.77 o 
 -10   8   6        1.91        4.17     12.81 o 
  -9   8   6       11.00       16.10     10.57 o 
  -8   8   6      403.62      461.50     15.01 o 
  -7   8   6       59.05       66.07      9.13 o 
  -6   8   6      924.78      914.26     16.75 o 
  -5   8   6     3349.77     3360.99     51.93 o 
  -4   8   6       17.12       16.63      6.39 o 
  -3   8   6     1014.77      948.13     17.40 o 
  -2   8   6      964.71      883.14     14.75 o 
  -1   8   6      625.62      600.70     12.96 o 
   0   8   6     2147.87     2303.78     28.72 o 
   1   8   6       71.19       59.74      4.16 o 
   2   8   6      476.10      450.96     10.04 o 
   3   8   6     1223.57     1260.90     20.36 o 
   4   8   6       99.43       90.74      5.79 o 
   5   8   6      298.56      312.43     12.01 o 
   6   8   6      846.74      841.87     20.80 o 
   7   8   6        1.12       -1.84      8.95 o 
   8   8   6      632.27      596.73     20.48 o 
   9   8   6      715.71      722.15     70.18 o 
  10   8   6       29.42       28.01     12.62 o 
  11   8   6      248.57      270.32     38.04 o 
  12   8   6        6.00       29.05     31.36 o 
 -12   9   6       99.24      124.40     24.07 o 
 -11   9   6     1045.19     1079.45     53.99 o 
 -10   9   6      496.92      523.44     22.20 o 
  -9   9   6       86.40       82.16     13.53 o 
  -8   9   6      930.43      913.11     19.23 o 
  -7   9   6     2566.29     2487.51     29.90 o 
  -6   9   6       20.13       21.69      7.03 o 
  -5   9   6      524.90      540.41     19.48 o 
  -4   9   6      924.40      982.67     19.35 o 
  -3   9   6      107.03      107.82      7.53 o 
  -2   9   6     1030.96     1049.90     21.13 o 
  -1   9   6     1093.23     1167.25     21.16 o 
   0   9   6      777.78      739.74     15.25 o 
   1   9   6      182.95      203.38      6.61 o 
   2   9   6      198.81      168.34      6.16 o 
   3   9   6      782.14      785.01     13.67 o 
   4   9   6      380.48      428.22     15.62 o 
   5   9   6      372.05      344.76     13.24 o 
   6   9   6      219.43      248.64     14.28 o 
   7   9   6     2590.93     2544.20     40.69 o 
   8   9   6      420.21      422.06     18.76 o 
   9   9   6      877.93      833.51     27.72 o 
  10   9   6      319.01      345.10     20.29 o 
  11   9   6      183.94      193.36     46.10 o 
  12   9   6      268.80      229.12     41.42 o 
 -12  10   6      106.04      138.46     24.60 o 
 -11  10   6       40.11       53.67     20.96 o 
 -10  10   6        6.66        2.10     13.49 o 
  -9  10   6        2.14        8.63     12.52 o 
  -8  10   6        1.77       -1.04      8.37 o 
  -7  10   6      185.89      196.28     11.14 o 
  -6  10   6       58.93       46.71      8.50 o 
  -5  10   6     2458.10     2477.77     34.23 o 
  -4  10   6      219.58      200.87     12.14 o 
  -3  10   6      461.83      451.88     13.26 o 
  -2  10   6      337.70      304.56     11.85 o 
  -1  10   6      441.38      442.57     11.10 o 
   0  10   6       61.29       54.13      5.82 o 
   1  10   6      310.03      291.96      8.30 o 
   2  10   6       13.36       10.28      3.98 o 
   3  10   6      788.15      771.14     18.03 o 
   4  10   6      470.49      522.59     16.64 o 
   5  10   6     1680.72     1619.62     26.98 o 
   6  10   6       55.77       47.81     10.14 o 
   7  10   6      183.49      176.42     14.05 o 
   8  10   6        1.95       -0.84     10.89 o 
   9  10   6       27.77       46.26     28.68 o 
  10  10   6       15.88       12.91     13.49 o 
  11  10   6       24.25       20.86     55.87 o 
 -12  11   6      691.24      753.61     37.53 o 
 -11  11   6      175.85      201.61     24.41 o 
 -10  11   6     1759.39     1750.71     40.10 o 
  -9  11   6     1112.39     1097.43     27.23 o 
  -8  11   6     1682.98     1636.52     38.66 o 
  -7  11   6      474.36      478.43     15.04 o 
  -6  11   6      949.96      927.76     20.91 o 
  -5  11   6     1602.20     1595.81     26.92 o 
  -4  11   6      163.01      153.13      9.55 o 
  -3  11   6      260.73      241.19     10.53 o 
  -2  11   6      346.46      370.46     13.29 o 
  -1  11   6      648.49      673.23     16.30 o 
   0  11   6      339.72      349.41     10.96 o 
   1  11   6       48.87       63.66      7.15 o 
   2  11   6     3242.76     3209.16     42.05 o 
   3  11   6     1696.92     1702.95     28.31 o 
   4  11   6     2418.02     2402.83     36.47 o 
   5  11   6     1585.17     1726.14     28.59 o 
   6  11   6     1351.04     1351.23     28.59 o 
   7  11   6       65.80       64.16     12.15 o 
   8  11   6     2661.71     2689.76     45.02 o 
   9  11   6      537.27      599.05     28.83 o 
  10  11   6      115.85      102.99     16.35 o 
  11  11   6      234.71      239.27     38.56 o 
 -12  12   6       16.58        2.33     22.29 o 
 -11  12   6       33.64       24.78     20.61 o 
 -10  12   6       29.87       33.66     17.20 o 
  -9  12   6       14.80        6.45     12.52 o 
  -8  12   6       24.77       27.60     13.58 o 
  -7  12   6       69.09       69.87     14.44 o 
  -6  12   6      800.88      774.21     33.37 o 
  -5  12   6      167.47      151.04     10.69 o 
  -4  12   6       65.04       56.96      8.27 o 
  -3  12   6       42.28       41.65      7.21 o 
  -2  12   6      798.19      744.92     15.61 o 
  -1  12   6        0.66        4.68      5.26 o 
   0  12   6       85.71       79.49      8.43 o 
   1  12   6      186.07      215.17     10.70 o 
   2  12   6     1005.03      959.10     21.28 o 
   3  12   6     1813.28     1698.78     29.17 o 
   4  12   6       86.09       77.13     10.13 o 
   5  12   6     3347.65     3122.63     41.94 o 
   6  12   6        8.93        3.33     10.08 o 
   7  12   6        1.12        4.91     11.45 o 
   8  12   6      271.94      233.15     19.97 o 
   9  12   6        1.83       27.40     13.26 o 
  10  12   6        1.34      -13.44     17.25 o 
  11  12   6      238.30      166.48     71.39 o 
 -12  13   6      718.32      737.15     76.64 o 
 -11  13   6      907.23      888.53     37.41 o 
 -10  13   6       13.27       12.47     19.31 o 
  -9  13   6     1862.09     1836.23     50.26 o 
  -8  13   6      788.20      813.09     39.06 o 
  -7  13   6      165.95      160.95     12.54 o 
  -6  13   6      984.68      960.39     21.55 o 
  -5  13   6      221.53      223.74     12.38 o 
  -4  13   6        4.39        3.82      7.41 o 
  -3  13   6     2753.86     2658.72     32.93 o 
  -2  13   6      218.53      192.28      9.97 o 
  -1  13   6     1718.66     1638.88     25.97 o 
   0  13   6      272.18      275.37     16.43 o 
   1  13   6     1211.87     1122.98     22.54 o 
   2  13   6      300.69      289.80     16.49 o 
   3  13   6      813.29      833.96     24.33 o 
   4  13   6      231.78      243.58     13.98 o 
   5  13   6      544.82      528.22     19.75 o 
   6  13   6      310.52      366.67     18.50 o 
   7  13   6      966.26      971.43     26.98 o 
   8  13   6      735.70      726.79     42.72 o 
   9  13   6      606.22      624.89     24.50 o 
  10  13   6      220.58      219.10     19.99 o 
  11  13   6       72.84       93.24     34.92 o 
 -11  14   6      176.77      206.57     27.69 o 
 -10  14   6       13.93        7.17     19.39 o 
  -9  14   6        4.54       10.74     13.88 o 
  -8  14   6      226.55      219.92     18.59 o 
  -7  14   6      564.35      637.63     24.42 o 
  -6  14   6      198.16      187.85     12.86 o 
  -5  14   6      992.87     1020.20     21.61 o 
  -4  14   6      213.71      228.39     12.19 o 
  -3  14   6      454.33      434.09     14.54 o 
  -2  14   6      734.78      757.66     18.76 o 
  -1  14   6      241.73      216.12     12.87 o 
   0  14   6      291.44      305.47     18.32 o 
   1  14   6      250.39      231.67     31.35 o 
   2  14   6       51.65       24.23     10.32 o 
   3  14   6      911.62      930.95     22.61 o 
   4  14   6      385.33      360.80     16.97 o 
   5  14   6       60.33       51.48     11.42 o 
   6  14   6      339.42      353.86     18.71 o 
   7  14   6      377.76      356.84     30.97 o 
   8  14   6       57.05       50.26     14.76 o 
   9  14   6       12.18       15.23     14.58 o 
  10  14   6       38.17       36.30     16.37 o 
  11  14   6       55.67       62.59     36.02 o 
 -11  15   6       54.14       35.09     17.25 o 
 -10  15   6      516.85      451.82     68.32 o 
  -9  15   6       92.57      102.55     20.80 o 
  -8  15   6      642.72      593.08     32.57 o 
  -7  15   6     1440.94     1398.72     68.79 o 
  -6  15   6       10.88       17.64     10.85 o 
  -5  15   6      360.33      362.98     17.08 o 
  -4  15   6      628.74      635.20     19.93 o 
  -3  15   6      902.13      844.64     26.81 o 
  -2  15   6      788.12      797.83     20.16 o 
  -1  15   6      676.19      703.43     20.50 o 
   0  15   6      819.84      759.05     20.90 o 
   1  15   6      241.88      192.95     23.59 o 
   2  15   6      397.67      361.68     26.93 o 
   3  15   6      114.97      104.75     13.51 o 
   4  15   6      157.78      149.98     14.28 o 
   5  15   6     1672.93     1675.55     33.55 o 
   6  15   6      690.89      674.13     24.42 o 
   7  15   6      222.68      207.15     17.11 o 
   8  15   6      416.76      431.66     22.47 o 
   9  15   6      233.11      230.22     19.73 o 
  10  15   6        5.25       -1.46     16.01 o 
 -11  16   6       60.19       69.72     30.54 o 
 -10  16   6      480.45      472.15     39.58 o 
  -9  16   6       13.64       11.53     23.50 o 
  -8  16   6       99.47       68.28     19.30 o 
  -7  16   6     1582.76     1496.73     58.06 o 
  -6  16   6       98.07       92.41     13.12 o 
  -5  16   6      500.58      499.02     19.84 o 
  -4  16   6     1522.68     1521.76     29.61 o 
  -3  16   6     2496.68     2475.39     37.28 o 
  -2  16   6      944.48      912.19     24.65 o 
  -1  16   6      433.36      430.02     18.21 o 
   0  16   6      216.29      204.37     13.63 o 
   1  16   6      428.40      426.66     21.18 o 
   2  16   6      662.81      686.34     52.54 o 
   3  16   6      201.79      188.65     18.29 o 
   4  16   6        7.98       21.85     12.56 o 
   5  16   6      211.04      228.47     16.26 o 
   6  16   6       34.15       60.78     12.66 o 
   7  16   6      314.63      294.55     19.11 o 
   8  16   6       46.19       69.40     25.92 o 
   9  16   6       10.12       14.95     19.79 o 
  10  16   6       38.45       16.51     18.93 o 
 -11  17   6      577.38      539.18     72.59 o 
 -10  17   6      346.43      371.80     38.40 o 
  -9  17   6        7.51      -17.41     36.43 o 
  -8  17   6      204.53      183.70     29.05 o 
  -7  17   6      418.91      453.11     41.73 o 
  -6  17   6     1082.74     1073.07     29.18 o 
  -5  17   6       17.75       12.66     10.94 o 
  -4  17   6      619.52      605.31     20.93 o 
  -3  17   6      434.12      410.28     19.51 o 
  -2  17   6      495.06      483.27     20.17 o 
  -1  17   6      302.60      322.12     16.88 o 
   0  17   6      244.83      249.13     15.13 o 
   1  17   6     1333.13     1306.07     33.75 o 
   2  17   6      301.17      217.66     42.01 o 
   3  17   6      147.29      174.60     33.19 o 
   4  17   6     1831.37     1792.55     41.28 o 
   5  17   6      237.43      248.31     19.48 o 
   6  17   6      434.19      404.33     19.42 o 
   7  17   6      861.69      885.96     30.82 o 
   8  17   6        8.21        5.66     34.12 o 
   9  17   6        4.44       10.30     25.72 o 
  10  17   6      580.25      647.09     30.92 o 
 -10  18   6       23.71      -31.59     47.94 o 
  -9  18   6      104.66      113.11     29.32 o 
  -8  18   6      179.44      193.08     29.82 o 
  -7  18   6      152.99      169.84     22.21 o 
  -6  18   6     1141.45     1150.70     39.18 o 
  -5  18   6      994.91      949.03     25.56 o 
  -4  18   6     1347.26     1440.91     33.90 o 
  -3  18   6      983.58      898.77     26.85 o 
  -2  18   6     1542.83     1538.91     32.61 o 
  -1  18   6     1127.63     1196.21     32.21 o 
   0  18   6      939.70      914.03     47.52 o 
   1  18   6     1223.74     1190.39     44.12 o 
   2  18   6      890.45      783.70     33.44 o 
   3  18   6      588.20      617.76     41.71 o 
   4  18   6      999.14      985.09     30.74 o 
   5  18   6       11.21        7.69     14.36 o 
   6  18   6      180.89      217.02     18.46 o 
   7  18   6      254.77      335.93     21.18 o 
   8  18   6       56.79       73.21     18.96 o 
   9  18   6       30.37       39.70     19.09 o 
  10  18   6        0.34        8.82     18.13 o 
 -10  19   6      168.24      202.68     34.90 o 
  -9  19   6       60.75       67.36     28.43 o 
  -8  19   6       38.54        3.93     37.32 o 
  -7  19   6      238.49      241.43     24.90 o 
  -6  19   6       46.26       45.53     18.51 o 
  -5  19   6      571.52      571.24     36.71 o 
  -4  19   6      259.85      241.87     24.85 o 
  -3  19   6       16.92       28.31     12.96 o 
  -2  19   6       14.90       13.45     11.86 o 
  -1  19   6       68.72       36.06     12.06 o 
   0  19   6       70.55       59.86     14.70 o 
   1  19   6       52.60       56.48     14.54 o 
   2  19   6      144.98      169.29     17.53 o 
   3  19   6      108.65       99.85     15.91 o 
   4  19   6      476.58      431.18     34.73 o 
   5  19   6      346.52      333.93     23.44 o 
   6  19   6       14.79       13.42     15.04 o 
   7  19   6      130.91      117.98     19.88 o 
   8  19   6        2.72        8.51     18.52 o 
   9  19   6       14.12        8.85     19.32 o 
  -9  20   6      313.65      302.57     35.27 o 
  -8  20   6      341.89      382.69     37.40 o 
  -7  20   6      250.14      233.83     25.31 o 
  -6  20   6     1990.13     2008.86     50.26 o 
  -5  20   6      956.66     1001.16     35.76 o 
  -4  20   6      600.89      556.97     24.70 o 
  -3  20   6     3260.19     3172.10     52.55 o 
  -2  20   6     1256.63     1270.12     31.36 o 
  -1  20   6     2546.01     2566.47     52.24 o 
   0  20   6     2765.32     2697.96     52.95 o 
   1  20   6      748.44      772.04     28.64 o 
   2  20   6     1022.75     1138.28     35.25 o 
   3  20   6      303.50      342.00     22.68 o 
   4  20   6      641.69      583.37     39.12 o 
   5  20   6      939.27      900.71     33.24 o 
   6  20   6      141.66      151.36     18.52 o 
   7  20   6       53.94       52.99     21.63 o 
   8  20   6       88.71       87.00     23.61 o 
   9  20   6       28.87       28.77     22.35 o 
  -9  21   6      330.69      333.56     37.52 o 
  -8  21   6       14.34        2.67     24.96 o 
  -7  21   6       99.17       93.84     26.99 o 
  -6  21   6        1.90       34.71     19.78 o 
  -5  21   6       13.78       14.45     17.88 o 
  -4  21   6       29.23       10.13     14.99 o 
  -3  21   6       31.64       28.86     14.20 o 
  -2  21   6       39.74       16.33     13.33 o 
  -1  21   6        1.71       -8.30     14.53 o 
   0  21   6        0.55       27.72     29.66 o 
   1  21   6       26.00       59.41     16.48 o 
   2  21   6        1.45       14.59     15.56 o 
   3  21   6      173.27      156.76     22.80 o 
   4  21   6       38.52        5.06     23.91 o 
   5  21   6        2.56        5.79     16.07 o 
   6  21   6      253.20      278.53     21.88 o 
   7  21   6        2.90      -20.72     20.72 o 
   8  21   6      112.84      116.46     25.26 o 
  -9  22   6      129.02      141.34     59.94 o 
  -8  22   6       39.65       -2.44     27.78 o 
  -7  22   6      935.40      960.44     50.39 o 
  -6  22   6      744.68      734.13     36.36 o 
  -5  22   6      955.46      952.89     43.15 o 
  -4  22   6     1524.40     1575.84     38.13 o 
  -3  22   6     1616.80     1681.46     38.74 o 
  -2  22   6     1274.71     1282.79     41.77 o 
  -1  22   6     1065.06     1081.50     35.32 o 
   0  22   6     1991.43     2118.28     48.91 o 
   1  22   6     1197.15     1243.83     37.40 o 
   2  22   6      832.80      863.83     43.22 o 
   3  22   6     1869.28     1871.10     45.98 o 
   4  22   6      366.67      343.93     34.36 o 
   5  22   6      165.57      171.82     21.31 o 
   6  22   6      495.49      549.72     30.65 o 
   7  22   6       25.71        3.71     22.25 o 
   8  22   6        3.34       13.58     26.13 o 
  -8  23   6        0.27       32.77     33.83 o 
  -7  23   6        2.81      -38.33     38.33 o 
  -6  23   6        2.72       48.71     51.55 o 
  -5  23   6        8.52       -1.64     18.54 o 
  -4  23   6       16.98       13.82     18.88 o 
  -3  23   6      110.74      125.13     17.73 o 
  -2  23   6       18.49       23.08     17.38 o 
  -1  23   6        7.61        8.43     16.46 o 
   0  23   6      481.04      473.69     27.63 o 
   1  23   6        9.71       22.92     16.62 o 
   2  23   6        1.78      -15.85     27.52 o 
   3  23   6       35.09       64.91     18.14 o 
   4  23   6        4.30        4.51     14.92 o 
   5  23   6       55.69       24.88     84.89 o 
   6  23   6        0.51      -12.15     18.80 o 
   7  23   6        0.27       21.47     23.13 o 
  -8  24   6      180.92      159.78    141.63 o 
  -7  24   6      764.72      921.74     50.60 o 
  -6  24   6      410.71      435.25     48.35 o 
  -5  24   6      311.12      285.37     27.45 o 
  -4  24   6     1270.21     1303.32     46.99 o 
  -3  24   6     1548.05     1560.84     44.19 o 
  -2  24   6      951.93      987.44     40.79 o 
  -1  24   6      741.13      723.25     32.33 o 
   0  24   6     1782.17     1866.07     47.64 o 
   1  24   6     1364.05     1462.43     72.53 o 
   2  24   6       29.22       66.65     30.83 o 
   3  24   6     1063.41     1082.15     50.70 o 
   4  24   6      797.37      578.64    131.10 o 
   5  24   6        7.94       24.56     33.47 o 
   6  24   6      131.85      112.88     25.19 o 
   7  24   6      353.69      375.44     39.08 o 
  -7  25   6       69.38       75.41     30.72 o 
  -6  25   6      103.11       73.34     29.04 o 
  -5  25   6      147.26      160.82     30.44 o 
  -4  25   6        0.01      -21.30     24.80 o 
  -3  25   6      116.26      117.87     27.05 o 
  -2  25   6      582.48      601.29     32.69 o 
  -1  25   6      155.67      134.17     21.72 o 
   0  25   6      665.58      796.75     34.40 o 
   1  25   6       94.13      126.68     21.15 o 
   2  25   6       13.31       -9.68     17.72 o 
   3  25   6       36.32       16.42     36.46 o 
   4  25   6        0.50      -30.86     60.07 o 
   5  25   6        2.53       57.17     56.03 o 
   6  25   6      136.13      112.77     31.42 o 
  -6  26   6      296.12      319.45     37.25 o 
  -5  26   6      168.90      209.55     32.59 o 
  -4  26   6      710.49      796.61     44.87 o 
  -3  26   6      227.72      264.30     31.95 o 
  -2  26   6      602.34      578.41     32.98 o 
  -1  26   6      436.43      469.63     29.78 o 
   0  26   6      562.07      628.48     33.36 o 
   1  26   6      322.25      281.52     30.34 o 
   2  26   6     1186.97     1253.91     94.21 o 
   3  26   6       90.75      105.84     25.79 o 
   4  26   6       38.30      -12.52     29.51 o 
   5  26   6      561.90      602.29     46.10 o 
   6  26   6       38.05       27.51     29.01 o 
  -5  27   6       15.88       -7.26     27.76 o 
  -4  27   6       79.74       74.89     35.20 o 
  -3  27   6      173.43      233.45     32.15 o 
  -2  27   6       78.84       80.22     46.28 o 
  -1  27   6      188.18      194.67     30.06 o 
   0  27   6      164.71      189.07     51.77 o 
   1  27   6       37.96       41.83     24.20 o 
   2  27   6      204.46      208.35     29.32 o 
   3  27   6        1.03      -31.32     54.00 o 
   4  27   6      175.96        2.00     15.09 o 
   5  27   6       98.65       86.31     32.81 o 
  -4  28   6       16.43      -25.98     25.98 o 
  -3  28   6      195.52      235.54     33.00 o 
  -2  28   6      164.65      177.51     30.68 o 
  -1  28   6      590.07      522.68     67.71 o 
   0  28   6      187.60      120.53     28.13 o 
   1  28   6      351.28      273.79     32.18 o 
   2  28   6      331.49      424.96     45.07 o 
   3  28   6       78.39       99.57     33.02 o 
   4  28   6      127.28       89.41     26.89 o 
  -3  29   6       25.91       27.79     28.71 o 
  -2  29   6       15.90       -4.19     26.49 o 
  -1  29   6       56.11       29.80     26.70 o 
   0  29   6       38.73       26.76     39.58 o 
   1  29   6       53.27       44.64     31.42 o 
   2  29   6      148.94      126.40     35.07 o 
 -13   1   7      168.87      193.29     29.02 o 
 -12   1   7      573.70      593.50     32.18 o 
 -11   1   7      146.68      129.79     18.03 o 
 -10   1   7      539.12      539.05     20.59 o 
  -9   1   7      759.19      726.21     19.79 o 
  -8   1   7      236.52      235.78     10.88 o 
  -7   1   7      228.82      233.14     10.90 o 
  -6   1   7      200.95      211.30      8.46 o 
  -5   1   7     1206.99     1157.86     16.40 o 
  -4   1   7      682.27      665.86     10.42 o 
  -3   1   7       95.37      115.44      6.51 o 
  -2   1   7      185.74      179.59      6.99 o 
  -1   1   7      327.48      376.39     11.24 o 
   0   1   7      129.01      112.87      6.47 o 
   1   1   7     1071.62     1089.31     19.74 o 
   2   1   7     1704.94     1847.58     20.51 o 
   3   1   7     3731.88     3893.95     48.75 o 
   4   1   7      764.91      758.45     17.75 o 
   5   1   7     2572.94     2545.44     37.26 o 
   6   1   7     3929.33     3942.13     85.26 o 
   7   1   7     3062.38     3002.72     74.05 o 
   8   1   7      628.38      671.75     39.78 o 
   9   1   7      245.08      275.00     33.15 o 
  10   1   7      856.23      815.46     49.82 o 
  11   1   7      376.91      483.57     76.56 o 
  12   1   7       19.48      -34.01     37.28 o 
 -13   2   7        2.22       -0.33     21.32 o 
 -12   2   7        7.03       10.34     19.51 o 
 -11   2   7      193.63      224.73     18.00 o 
 -10   2   7       26.45       26.90      9.90 o 
  -9   2   7       29.53       31.59      8.85 o 
  -8   2   7      192.57      205.48     10.38 o 
  -7   2   7      522.16      503.45     13.00 o 
  -6   2   7      422.27      383.22     10.79 o 
  -5   2   7      253.61      238.16      8.76 o 
  -4   2   7      198.85      185.78      6.35 o 
  -3   2   7      722.97      737.66     13.27 o 
  -2   2   7       19.16        4.16      5.05 o 
  -1   2   7      516.99      611.21     15.55 o 
   0   2   7     2433.09     2603.47     32.67 o 
   1   2   7     1510.79     1696.95     18.57 o 
   2   2   7      203.33      197.98      6.57 o 
   3   2   7      639.09      604.99     11.64 o 
   4   2   7        5.69       10.80      6.24 o 
   5   2   7      473.45      490.12     20.60 o 
   6   2   7      274.86      302.48     18.30 o 
   7   2   7       12.39       16.68     18.07 o 
   8   2   7       16.18      -14.56     25.94 o 
   9   2   7       23.08      -12.53     22.84 o 
  10   2   7       19.35       32.24     44.68 o 
  11   2   7       96.01      119.68     80.15 o 
  12   2   7       19.26      171.24    121.76 o 
 -13   3   7      354.83      413.67     30.59 o 
 -12   3   7      573.32      575.01     32.20 o 
 -11   3   7      533.31      514.45     25.29 o 
 -10   3   7      184.87      203.60     14.87 o 
  -9   3   7     1157.25     1162.55     22.09 o 
  -8   3   7     1586.11     1490.60     21.41 o 
  -7   3   7      331.04      356.73     12.92 o 
  -6   3   7      787.46      762.35     14.00 o 
  -5   3   7      539.74      577.55     12.32 o 
  -4   3   7      176.23      174.44      6.40 o 
  -3   3   7      254.13      238.57      8.14 o 
  -2   3   7      683.46      695.05     17.99 o 
  -1   3   7      405.84      499.98     13.04 o 
   0   3   7      188.01      201.01     11.32 o 
   1   3   7     2725.65     2792.18     28.50 o 
   2   3   7     1006.43     1008.23     13.26 o 
   3   3   7      910.73      908.35     14.12 o 
   4   3   7     3435.66     3606.69     46.37 o 
   5   3   7      453.43      480.93     20.77 o 
   6   3   7     1446.01     1500.41     36.18 o 
   7   3   7      535.52      601.80     35.93 o 
   8   3   7      594.88      571.19     38.43 o 
   9   3   7      723.55      727.54     47.09 o 
  10   3   7      339.60      393.38     39.36 o 
  11   3   7        5.09       28.84     31.13 o 
  12   3   7      105.87      165.32     52.50 o 
 -13   4   7       32.30       61.28     29.79 o 
 -12   4   7       16.65       33.91     20.40 o 
 -11   4   7       39.42       61.01     14.50 o 
 -10   4   7       29.43       49.79     12.15 o 
  -9   4   7      282.41      248.04     12.88 o 
  -8   4   7      608.65      603.18     16.00 o 
  -7   4   7      276.51      274.16     11.18 o 
  -6   4   7      143.73      140.73      7.65 o 
  -5   4   7      501.55      507.50     11.86 o 
  -4   4   7     1015.13      933.29     20.27 o 
  -3   4   7      776.56      717.20     13.20 o 
  -2   4   7     2042.21     2095.61     30.01 o 
  -1   4   7     1380.04     1307.19     21.54 o 
   0   4   7     1633.80     1556.47     21.34 o 
   1   4   7      792.60      719.20     12.13 o 
   2   4   7     2548.30     2700.63     25.52 o 
   3   4   7     2798.99     2756.69     30.44 o 
   4   4   7      492.44      444.28     17.23 o 
   5   4   7       95.15      103.60     12.92 o 
   6   4   7      978.09      988.20     33.74 o 
   7   4   7       60.12       52.53     20.07 o 
   8   4   7      117.90       91.43     25.19 o 
   9   4   7      235.06      205.09     32.61 o 
  10   4   7       10.94       17.27     25.84 o 
  11   4   7       29.73       14.94     10.88 o 
  12   4   7        7.25      -27.84     31.41 o 
 -12   5   7       37.49       89.89     40.41 o 
 -11   5   7      803.55      796.32     30.89 o 
 -10   5   7      698.21      719.75     21.59 o 
  -9   5   7      510.93      527.90     21.12 o 
  -8   5   7     1173.05     1197.18     20.72 o 
  -7   5   7      248.58      209.39     11.03 o 
  -6   5   7      318.92      356.92     11.68 o 
  -5   5   7      657.22      670.44     13.45 o 
  -4   5   7       24.54       45.30      6.47 o 
  -3   5   7        0.98        0.84      4.47 o 
  -2   5   7      262.39      316.10     16.21 o 
  -1   5   7     2617.09     2776.67     90.99 o 
   0   5   7     1043.46     1118.34     17.70 o 
   1   5   7        5.81        7.45      3.97 o 
   2   5   7     2267.51     2251.76     28.46 o 
   3   5   7       17.97       17.29      4.22 o 
   4   5   7     2952.01     2734.41     61.46 o 
   5   5   7     2015.21     2114.01     43.90 o 
   6   5   7       41.73       48.74     13.12 o 
   7   5   7      446.33      418.21     23.61 o 
   8   5   7      287.95      282.43     30.51 o 
   9   5   7      101.36       23.85     63.09 o 
  10   5   7        5.63       20.41     54.89 o 
  11   5   7      253.00      194.78     55.97 o 
  12   5   7       19.63       47.32     34.15 o 
 -12   6   7      283.64      285.69     26.95 o 
 -11   6   7       30.39       38.47     14.79 o 
 -10   6   7       46.46       83.04     15.90 o 
  -9   6   7      157.89      150.68     11.77 o 
  -8   6   7      775.68      733.59     17.40 o 
  -7   6   7      321.43      334.44     12.28 o 
  -6   6   7     1210.96     1113.30     18.06 o 
  -5   6   7      219.06      221.71      9.39 o 
  -4   6   7     4977.86     4974.44     52.53 o 
  -3   6   7     2335.33     2252.80     28.10 o 
  -2   6   7      687.76      600.12     16.91 o 
  -1   6   7     6679.08     6794.41     74.11 o 
   0   6   7     3640.23     3468.58     38.27 o 
   1   6   7     5580.22     5936.17     58.44 o 
   2   6   7     2792.94     2730.99     30.52 o 
   3   6   7      560.59      521.20     22.63 o 
   4   6   7     3245.35     3289.37     47.85 o 
   5   6   7     3161.42     2967.33     53.63 o 
   6   6   7       12.29       12.63     13.81 o 
   7   6   7      373.54      427.83     37.52 o 
   8   6   7       36.41       -1.70     10.60 o 
   9   6   7      102.93      109.22     28.55 o 
  10   6   7        9.04      -27.82     27.82 o 
  11   6   7       19.91        5.33     31.31 o 
  12   6   7       20.41       12.85     33.50 o 
 -12   7   7      140.71      179.93     24.36 o 
 -11   7   7      104.46      125.08     16.14 o 
 -10   7   7      127.00       92.81     14.45 o 
  -9   7   7      428.92      434.83     15.58 o 
  -8   7   7      148.91      141.77     10.59 o 
  -7   7   7      802.77      834.44     17.29 o 
  -6   7   7      212.22      205.51      9.76 o 
  -5   7   7      120.07      120.83     11.49 o 
  -4   7   7     4790.23     4845.37    139.20 o 
  -3   7   7        6.24       18.67      5.75 o 
  -2   7   7      168.44      179.14      6.69 o 
  -1   7   7      684.69      754.62     15.69 o 
   0   7   7       68.52       89.60      7.04 o 
   1   7   7      762.23      817.95     15.16 o 
   2   7   7      778.74      860.09     15.15 o 
   3   7   7      630.43      680.55     35.56 o 
   4   7   7       42.39       35.18     10.63 o 
   5   7   7      977.79      932.90     29.22 o 
   6   7   7      608.85      577.02     31.29 o 
   7   7   7      112.57      132.83     20.57 o 
   8   7   7      275.80      251.50     30.99 o 
   9   7   7      239.43      271.69     35.14 o 
  10   7   7       60.32       66.51     29.43 o 
  11   7   7       27.54        9.43     29.80 o 
  12   7   7      171.10      151.53     71.09 o 
 -12   8   7       36.48       13.84     21.17 o 
 -11   8   7      772.72      791.68     42.85 o 
 -10   8   7      510.60      511.52     22.03 o 
  -9   8   7      341.36      338.57     16.29 o 
  -8   8   7     1049.47     1048.81     20.39 o 
  -7   8   7     2497.47     2449.75     29.52 o 
  -6   8   7     2378.98     2427.06     28.28 o 
  -5   8   7     8270.73     8080.30     80.81 o 
  -4   8   7     2063.64     1990.73     33.73 o 
  -3   8   7     4640.02     4581.89     54.84 o 
  -2   8   7     2371.58     2226.34     23.89 o 
  -1   8   7     5289.35     5261.08     55.30 o 
   0   8   7     7909.08     7804.27     83.66 o 
   1   8   7     1793.53     1635.08     24.78 o 
   2   8   7     1377.40     1386.79     19.30 o 
   3   8   7     3166.90     3009.52     57.28 o 
   4   8   7      442.11      410.23     19.94 o 
   5   8   7      257.26      232.45     17.68 o 
   6   8   7     1322.70     1104.72     71.71 o 
   7   8   7       43.84       52.65     15.98 o 
   8   8   7       92.10       71.21     17.71 o 
   9   8   7      339.64      358.04     38.17 o 
  10   8   7      102.29       90.44     32.16 o 
  11   8   7       78.20       73.74     48.46 o 
 -12   9   7        8.90       -8.62     21.17 o 
 -11   9   7       22.74       54.65     17.16 o 
 -10   9   7      891.80      882.13     35.57 o 
  -9   9   7        3.84       -9.82     10.57 o 
  -8   9   7        8.01       12.48      9.08 o 
  -7   9   7     1017.78     1075.62     19.92 o 
  -6   9   7      647.22      624.17     24.15 o 
  -5   9   7       29.01       26.24      8.37 o 
  -4   9   7      378.61      386.94     18.41 o 
  -3   9   7      590.71      587.84     13.74 o 
  -2   9   7       22.37       29.74      5.67 o 
  -1   9   7      496.09      522.10     13.89 o 
   0   9   7       71.63       64.53     13.85 o 
   1   9   7      403.26      331.09     12.17 o 
   2   9   7      634.84      619.06     15.48 o 
   3   9   7     1841.93     1827.95     38.09 o 
   4   9   7      435.28      393.37     20.60 o 
   5   9   7      275.23      268.14     17.03 o 
   6   9   7     1716.34     1630.09     41.33 o 
   7   9   7        2.06       20.35     16.02 o 
   8   9   7       10.84       -6.05     34.19 o 
   9   9   7       25.64       50.59     26.76 o 
  10   9   7        0.94      -17.20     46.00 o 
  11   9   7       26.37       21.30     32.93 o 
 -12  10   7      442.68      413.03     29.92 o 
 -11  10   7       59.05       95.57     18.45 o 
 -10  10   7      181.72      207.26     17.51 o 
  -9  10   7      908.18      916.63     27.95 o 
  -8  10   7     1816.71     1853.99     27.06 o 
  -7  10   7     1938.33     1896.65     26.35 o 
  -6  10   7     1213.02     1191.26     39.71 o 
  -5  10   7      428.61      437.25     15.71 o 
  -4  10   7     8264.04     7985.81     73.70 o 
  -3  10   7     4748.46     4602.84     46.67 o 
  -2  10   7     3709.24     3645.13     41.10 o 
  -1  10   7     4661.87     4360.94     49.86 o 
   0  10   7     4158.60     4091.49     35.70 o 
   1  10   7     6416.94     6408.93     71.09 o 
   2  10   7     2797.62     2812.42     48.06 o 
   3  10   7     1325.11     1389.92     32.94 o 
   4  10   7     1997.14     1882.39     40.59 o 
   5  10   7     1856.14     1789.18     36.92 o 
   6  10   7      201.92      195.75     19.21 o 
   7  10   7        3.40        7.80     15.97 o 
   8  10   7       17.69       11.97     17.29 o 
   9  10   7      474.78      485.58     68.25 o 
  10  10   7      101.66      148.93     57.27 o 
  11  10   7      139.49      218.11     44.99 o 
 -12  11   7        3.37       -8.94     20.90 o 
 -11  11   7      311.59      305.64     26.27 o 
 -10  11   7       44.38       49.18     15.67 o 
  -9  11   7       45.41       28.92     12.69 o 
  -8  11   7      321.52      343.11     14.52 o 
  -7  11   7       36.25       28.35      8.87 o 
  -6  11   7       48.65       53.45     11.25 o 
  -5  11   7      151.33      165.97     10.81 o 
  -4  11   7       18.35       12.38      7.14 o 
  -3  11   7      126.09      104.04     11.24 o 
  -2  11   7        9.27       14.22      5.92 o 
  -1  11   7     1319.32     1273.29     22.31 o 
   0  11   7      917.17      902.39     15.38 o 
   1  11   7       62.62       71.76      5.11 o 
   2  11   7     1658.40     1575.98     30.51 o 
   3  11   7     1373.23     1319.70     22.71 o 
   4  11   7        3.81        2.42      5.99 o 
   5  11   7      856.23      865.87     18.32 o 
   6  11   7      637.62      618.18     20.22 o 
   7  11   7        0.60       24.68     17.69 o 
   8  11   7      204.14      210.24     24.28 o 
   9  11   7       36.71       59.81     28.47 o 
  10  11   7        0.27      -33.17     33.17 o 
  11  11   7       24.22       19.23     41.11 o 
 -12  12   7       13.52       32.10     21.19 o 
 -11  12   7        5.17       -9.18     20.12 o 
 -10  12   7      675.10      667.30     31.57 o 
  -9  12   7      371.08      395.88     20.05 o 
  -8  12   7      513.73      533.43     17.87 o 
  -7  12   7      980.73      989.64     20.83 o 
  -6  12   7     1319.28     1352.76     25.24 o 
  -5  12   7     1506.06     1508.87     26.69 o 
  -4  12   7      554.49      580.75     24.55 o 
  -3  12   7     4520.67     4391.17     68.59 o 
  -2  12   7     8725.64     8380.84     75.72 o 
  -1  12   7      891.71      899.66     16.56 o 
   0  12   7     6441.96     6333.39     68.91 o 
   1  12   7     4829.90     4774.55     57.15 o 
   2  12   7     4911.12     4926.82     68.93 o 
   3  12   7     4665.86     4531.47     56.13 o 
   4  12   7     1405.17     1384.16     25.65 o 
   5  12   7     2288.30     2243.37     33.25 o 
   6  12   7       17.69        2.90      8.83 o 
   7  12   7      487.99      453.72     17.25 o 
   8  12   7      133.29      124.78     21.87 o 
   9  12   7      129.69      120.68     32.72 o 
  10  12   7        9.92       94.56     33.94 o 
  11  12   7        4.49        4.91     33.89 o 
 -11  13   7        4.29      -19.12     19.12 o 
 -10  13   7        0.31       -5.69     17.98 o 
  -9  13   7       17.57       -8.90     12.68 o 
  -8  13   7        7.60        0.79     13.98 o 
  -7  13   7       48.20       46.06     10.66 o 
  -6  13   7      177.63      161.09     13.47 o 
  -5  13   7      128.32       99.77     10.44 o 
  -4  13   7       66.94       70.68      9.09 o 
  -3  13   7      125.52      127.79      9.65 o 
  -2  13   7       23.70       24.65      8.45 o 
  -1  13   7       75.65       67.58      7.55 o 
   0  13   7       84.53       94.36     11.98 o 
   1  13   7       23.23       23.71      9.18 o 
   2  13   7     2206.91     2114.39     37.93 o 
   3  13   7      251.59      188.14     12.96 o 
   4  13   7      183.55      194.02     12.25 o 
   5  13   7      238.98      235.13     13.51 o 
   6  13   7        0.94       -6.80     11.07 o 
   7  13   7       31.13       47.76     27.72 o 
   8  13   7      192.48      198.95     29.10 o 
   9  13   7      150.39      144.01     26.99 o 
  10  13   7       12.54      -14.70     46.08 o 
  11  13   7        1.39        1.69     53.17 o 
 -11  14   7      127.82      122.12     22.67 o 
 -10  14   7       38.36       41.21     25.87 o 
  -9  14   7     1662.03     1692.04     53.23 o 
  -8  14   7       91.86       95.18     16.47 o 
  -7  14   7     1349.15     1434.54     31.44 o 
  -6  14   7     1931.73     1849.46     30.36 o 
  -5  14   7     1875.75     1898.68     29.60 o 
  -4  14   7     3643.49     3740.16     43.40 o 
  -3  14   7     3736.94     3593.86     41.31 o 
  -2  14   7     1267.51     1266.79     24.67 o 
  -1  14   7     4392.33     4259.28     50.64 o 
   0  14   7     1950.52     1945.33     32.28 o 
   1  14   7     4238.55     4149.26     62.81 o 
   2  14   7     2550.74     2574.95     51.07 o 
   3  14   7      160.33      112.47     12.56 o 
   4  14   7     1161.46     1160.90     28.06 o 
   5  14   7     1123.04     1089.38     25.73 o 
   6  14   7      121.30      138.32     12.56 o 
   7  14   7       55.01       57.41     12.25 o 
   8  14   7       34.11        6.11     11.68 o 
   9  14   7        1.06      -13.01     23.77 o 
  10  14   7       20.89       15.08     42.03 o 
 -11  15   7      217.18      221.56     33.98 o 
 -10  15   7      106.18      124.38     29.32 o 
  -9  15   7        8.24       26.01     20.75 o 
  -8  15   7      139.93      142.11     35.25 o 
  -7  15   7        1.69        0.22     11.95 o 
  -6  15   7       15.97       17.43     10.29 o 
  -5  15   7      192.61      194.90     12.96 o 
  -4  15   7      225.21      209.61     12.64 o 
  -3  15   7      344.36      282.05     13.08 o 
  -2  15   7        2.97       19.69      8.84 o 
  -1  15   7      116.75      109.23     17.86 o 
   0  15   7     3110.64     2853.66     42.16 o 
   1  15   7      313.69      365.74     18.78 o 
   2  15   7       16.09        8.56     10.35 o 
   3  15   7       49.71       56.31     11.74 o 
   4  15   7      127.54       95.70     13.25 o 
   5  15   7      496.16      478.61     19.74 o 
   6  15   7      710.29      700.69     21.96 o 
   7  15   7       33.27       43.15     14.40 o 
   8  15   7       55.35       69.63     13.29 o 
   9  15   7       40.24       13.24     23.81 o 
  10  15   7       65.36      113.39     35.54 o 
 -11  16   7       66.66       75.45     30.50 o 
 -10  16   7      211.30      212.65     40.65 o 
  -9  16   7       69.11       74.38     32.13 o 
  -8  16   7      461.72      544.14     48.49 o 
  -7  16   7      274.85      287.60     23.95 o 
  -6  16   7     1355.01     1412.26     30.48 o 
  -5  16   7     2353.99     2351.25     38.24 o 
  -4  16   7     1416.25     1425.78     28.92 o 
  -3  16   7      288.62      315.00     15.73 o 
  -2  16   7     2439.22     2401.61     40.46 o 
  -1  16   7     3892.93     3717.62     64.32 o 
   0  16   7      914.74      953.97     28.21 o 
   1  16   7      677.48      677.67     28.70 o 
   2  16   7      737.16      675.46     24.67 o 
   3  16   7     1881.09     1929.78     53.60 o 
   4  16   7      135.89      187.53     29.67 o 
   5  16   7        9.30        8.35     12.75 o 
   6  16   7      259.27      233.10     15.64 o 
   7  16   7      280.99      280.80     17.79 o 
   8  16   7       12.54       -8.94     16.20 o 
   9  16   7       29.06      -23.87     37.03 o 
  10  16   7        0.59       12.89     31.90 o 
 -10  17   7      180.53      201.55     32.83 o 
  -9  17   7       72.69       71.15     26.90 o 
  -8  17   7       65.65       53.50     18.40 o 
  -7  17   7       17.41       37.56     17.76 o 
  -6  17   7        2.88        3.66     12.23 o 
  -5  17   7      217.21      261.99     16.37 o 
  -4  17   7      374.79      360.40     17.62 o 
  -3  17   7       95.93       97.37     12.06 o 
  -2  17   7        2.96        3.51     10.60 o 
  -1  17   7        1.35        5.83      9.86 o 
   0  17   7      215.98      156.35     23.20 o 
   1  17   7       19.93       13.58     11.61 o 
   2  17   7        3.82       -4.15     15.36 o 
   3  17   7      197.45      199.25     20.33 o 
   4  17   7      548.26      562.52     24.82 o 
   5  17   7      339.42      366.92     21.52 o 
   6  17   7      248.64      263.43     18.18 o 
   7  17   7      493.14      591.21     77.32 o 
   8  17   7       46.71       74.45     22.37 o 
   9  17   7       84.84      109.19     45.46 o 
  10  17   7      134.51      221.32     97.65 o 
 -10  18   7       29.95       31.41     29.06 o 
  -9  18   7       37.03       25.69     26.31 o 
  -8  18   7      480.63      485.23     37.31 o 
  -7  18   7        9.15       13.44     28.89 o 
  -6  18   7      163.44      152.19     15.72 o 
  -5  18   7      790.72      773.58     24.64 o 
  -4  18   7      224.17      241.11     16.20 o 
  -3  18   7     1588.12     1553.29     34.03 o 
  -2  18   7     1395.21     1425.01     33.92 o 
  -1  18   7      553.00      561.88     21.30 o 
   0  18   7      829.34      821.72     41.47 o 
   1  18   7       69.74       46.48     14.26 o 
   2  18   7      209.01      280.08     19.35 o 
   3  18   7      575.44      547.52     29.30 o 
   4  18   7      156.81      135.11     16.99 o 
   5  18   7      118.37      163.55     17.95 o 
   6  18   7      101.53      103.24     15.92 o 
   7  18   7      115.48      108.37     17.45 o 
   8  18   7       93.73       89.57     17.92 o 
   9  18   7       23.49       31.28     32.46 o 
 -10  19   7       67.93      123.10     37.75 o 
  -9  19   7      771.72      820.08    142.15 o 
  -8  19   7       89.28       56.17     59.48 o 
  -7  19   7      234.38      262.08     25.60 o 
  -6  19   7      353.81      349.65     25.52 o 
  -5  19   7       11.29        9.93     12.13 o 
  -4  19   7        5.35       12.16     12.70 o 
  -3  19   7       61.64       73.18     13.95 o 
  -2  19   7       60.24       68.38     13.15 o 
  -1  19   7       15.94       17.09     13.82 o 
   0  19   7      395.44      365.77     21.54 o 
   1  19   7        4.37        4.75     12.26 o 
   2  19   7      769.00      697.80     33.21 o 
   3  19   7      605.53      652.18     65.10 o 
   4  19   7      393.45      400.93     31.65 o 
   5  19   7      115.96      148.50     18.06 o 
   6  19   7      522.70      586.85     25.49 o 
   7  19   7        7.91       10.51     18.02 o 
   8  19   7       26.62       22.17     17.52 o 
   9  19   7      493.82      528.21     70.23 o 
  -9  20   7        0.45      -26.06     26.06 o 
  -8  20   7      205.78      210.29     31.60 o 
  -7  20   7      267.01      265.95     25.89 o 
  -6  20   7      369.29      410.66     28.24 o 
  -5  20   7       10.05        9.89     14.97 o 
  -4  20   7      101.71       88.63     20.22 o 
  -3  20   7      189.45      223.66     17.69 o 
  -2  20   7      400.70      433.94     21.29 o 
  -1  20   7      138.04      116.98     17.36 o 
   0  20   7       24.15       41.11     22.05 o 
   1  20   7      499.00      496.25     36.53 o 
   2  20   7       39.48       45.85     13.87 o 
   3  20   7      157.19      178.41     27.96 o 
   4  20   7      132.92      145.25     18.95 o 
   5  20   7      361.41      341.40     24.11 o 
   6  20   7        9.16        0.23     14.51 o 
   7  20   7      564.04      630.83     33.52 o 
   8  20   7       15.18        8.58     35.13 o 
  -9  21   7       71.03       55.07     28.84 o 
  -8  21   7      135.49      122.70     30.31 o 
  -7  21   7      322.33      331.94     34.11 o 
  -6  21   7      233.51      249.87     25.48 o 
  -5  21   7       16.97       32.87     18.46 o 
  -4  21   7       20.35       15.79     14.57 o 
  -3  21   7       97.86      111.23     16.03 o 
  -2  21   7       35.65       66.95     17.53 o 
  -1  21   7      180.66      171.50     19.44 o 
   0  21   7      179.23      153.03     27.62 o 
   1  21   7      283.24      262.42     30.71 o 
   2  21   7      492.23      504.11     26.44 o 
   3  21   7      142.15      171.03     28.11 o 
   4  21   7      260.73      240.41     21.55 o 
   5  21   7      670.08      730.94     31.13 o 
   6  21   7      146.78      162.60     21.30 o 
   7  21   7      293.73      309.33     26.62 o 
   8  21   7      378.77      438.83     29.21 o 
  -8  22   7        0.02        9.57     34.31 o 
  -7  22   7       27.31       54.50     41.66 o 
  -6  22   7       89.33       71.17     26.79 o 
  -5  22   7       99.15       98.43     21.17 o 
  -4  22   7       52.80       37.89     15.80 o 
  -3  22   7       24.71       22.60     14.77 o 
  -2  22   7        9.15       -2.12     16.02 o 
  -1  22   7        8.99        6.21     15.62 o 
   0  22   7       60.74       21.24     16.19 o 
   1  22   7       59.67       51.10     25.05 o 
   2  22   7      156.73      163.51     19.83 o 
   3  22   7       53.74       77.51     16.74 o 
   4  22   7      222.74      228.09     21.70 o 
   5  22   7      430.75      454.16     30.93 o 
   6  22   7       67.36       49.57     21.48 o 
   7  22   7       76.66       45.34     24.00 o 
   8  22   7        0.14       34.42     47.69 o 
  -8  23   7      122.82      176.35     32.44 o 
  -7  23   7       19.88       -8.57     25.90 o 
  -6  23   7      144.76      182.82     29.57 o 
  -5  23   7      109.97       75.01     39.75 o 
  -4  23   7        1.82       -8.57     17.85 o 
  -3  23   7       26.86       14.82     15.52 o 
  -2  23   7        2.94       16.60     17.50 o 
  -1  23   7       38.11       33.74     17.78 o 
   0  23   7       29.04       44.71     17.74 o 
   1  23   7      493.72      437.02     26.32 o 
   2  23   7      201.73      178.56     26.92 o 
   3  23   7      660.39      651.55     35.66 o 
   4  23   7      261.02      251.20     53.38 o 
   5  23   7      323.28      336.85     35.01 o 
   6  23   7      734.49      748.97     43.07 o 
   7  23   7      493.03      522.63     33.95 o 
  -7  24   7        2.82      -10.71     27.20 o 
  -6  24   7        9.00      -25.04     69.16 o 
  -5  24   7        3.20      -11.62     28.95 o 
  -4  24   7       12.08       19.96     19.02 o 
  -3  24   7      141.34      150.78     22.36 o 
  -2  24   7        9.40       15.32     18.22 o 
  -1  24   7        1.07       32.99     18.07 o 
   0  24   7       44.33       38.39     18.60 o 
   1  24   7      117.64      143.26     20.04 o 
   2  24   7      114.75      102.47     19.23 o 
   3  24   7        3.61       49.35     66.88 o 
   4  24   7        1.21       -7.05     20.80 o 
   5  24   7      276.34      275.17     29.09 o 
   6  24   7       93.04      106.68     21.29 o 
   7  24   7       92.46       74.85     22.28 o 
  -7  25   7      101.44       75.88     30.58 o 
  -6  25   7      109.78       93.19     77.00 o 
  -5  25   7      305.76      243.38     32.58 o 
  -4  25   7        6.73        9.20     34.18 o 
  -3  25   7      155.46      182.87     30.68 o 
  -2  25   7        2.35       -7.34     18.31 o 
  -1  25   7       60.22       41.05     19.65 o 
   0  25   7        6.58        7.50     18.30 o 
   1  25   7       34.98        8.21     16.27 o 
   2  25   7      252.89      220.31     28.56 o 
   3  25   7       75.54       70.79     37.65 o 
   4  25   7      364.10      288.84     60.77 o 
   5  25   7      147.11      106.51     25.88 o 
   6  25   7       85.54       72.74     21.63 o 
  -6  26   7        7.91      -53.69     53.69 o 
  -5  26   7      210.62      174.20     44.05 o 
  -4  26   7        6.67      -53.71     53.71 o 
  -3  26   7       10.33      -14.71     23.70 o 
  -2  26   7      442.94      494.10     30.74 o 
  -1  26   7       27.64       70.62     46.75 o 
   0  26   7        9.97      -10.98     22.15 o 
   1  26   7      159.09       85.66     50.27 o 
   2  26   7      654.12      647.20     45.52 o 
   3  26   7       18.21       21.12     22.94 o 
   4  26   7        6.81       29.35     27.98 o 
   5  26   7      139.19      181.16     26.73 o 
  -5  27   7       63.54       80.64     36.22 o 
  -4  27   7      260.76      222.41     31.94 o 
  -3  27   7        4.31       14.99     25.58 o 
  -2  27   7      183.15      227.94     31.26 o 
  -1  27   7       58.86      142.58     27.98 o 
   0  27   7      483.00      493.72     36.80 o 
   1  27   7      102.68       66.10     62.56 o 
   2  27   7        3.01       -1.43     23.17 o 
   3  27   7      320.46      355.98     48.81 o 
   4  27   7      219.29      172.19     72.37 o 
  -4  28   7      194.33      193.75     32.56 o 
  -3  28   7      337.35      382.90     36.84 o 
  -2  28   7       93.34      130.35     29.22 o 
  -1  28   7       17.77       23.31     31.64 o 
   0  28   7      612.40      645.60     56.70 o 
   1  28   7      533.31      463.10     63.00 o 
   2  28   7       10.35       -8.12     45.16 o 
   3  28   7      191.28      184.12     28.85 o 
  -2  29   7      196.49      275.20     76.32 o 
  -1  29   7      487.50      522.25     39.46 o 
   0  29   7       39.71       29.56     25.63 o 
   1  29   7       37.64       45.08     41.93 o 
 -12   0   8       24.81       -5.91     29.96 o 
 -11   0   8       17.95      -19.69     55.51 o 
 -10   0   8      382.66      384.72     20.97 o 
  -9   0   8      152.99      177.00     19.98 o 
  -8   0   8     1212.31     1196.98     27.50 o 
  -7   0   8     2186.04     2116.78     34.60 o 
  -6   0   8      883.35      882.59     20.87 o 
  -5   0   8    13249.25    13051.86    130.60 o 
  -4   0   8     3879.69     3637.54     53.33 o 
  -3   0   8      120.10       98.50      9.41 o 
  -2   0   8    18502.93    19009.54    211.38 o 
  -1   0   8    16472.80    16884.93    188.70 o 
   0   0   8      846.48      706.61     22.33 o 
   1   0   8     9608.98     9704.93    120.29 o 
   2   0   8     3776.73     3759.57     47.58 o 
   3   0   8      221.63      193.36     28.46 o 
   4   0   8     1878.08     1811.37     42.54 o 
   5   0   8       12.67       11.34     19.95 o 
   6   0   8      455.26      330.26     39.06 o 
   7   0   8      649.41      572.74     53.71 o 
   8   0   8        7.27       18.77     29.22 o 
   9   0   8       12.88      115.38     37.23 o 
  10   0   8        6.22       39.13     39.60 o 
  11   0   8       26.76      -40.19     40.19 o 
  12   0   8        6.87       24.25     45.26 o 
 -12   1   8        0.34      -19.81     19.81 o 
 -11   1   8       27.60       19.04     14.08 o 
 -10   1   8       24.39       17.46     10.51 o 
  -9   1   8       70.68       72.52      9.69 o 
  -8   1   8        1.00        4.94      7.58 o 
  -7   1   8      141.14      131.07      8.55 o 
  -6   1   8      549.16      513.06     12.39 o 
  -5   1   8      123.84      128.68      7.14 o 
  -4   1   8       20.42       11.74      3.99 o 
  -3   1   8      453.12      446.30     12.17 o 
  -2   1   8       40.63       44.89      5.23 o 
  -1   1   8      663.55      741.07     14.38 o 
   0   1   8      160.51      175.62      7.95 o 
   1   1   8       37.51       19.45      4.71 o 
   2   1   8      399.97      383.98     10.08 o 
   3   1   8      681.79      680.40     16.07 o 
   4   1   8        2.31       10.69      6.75 o 
   5   1   8      723.44      583.45     38.99 o 
   6   1   8        0.40      -11.70     16.24 o 
   7   1   8       28.66       31.85     19.58 o 
   8   1   8        9.65      -19.90     19.90 o 
   9   1   8        1.15      -22.88     22.88 o 
  10   1   8       19.37       23.92     27.96 o 
  11   1   8       11.66      -28.84     28.84 o 
  12   1   8       85.84      114.70     35.84 o 
 -12   2   8      135.68      167.50     22.72 o 
 -11   2   8       90.08       94.11     13.91 o 
 -10   2   8       68.15       82.57     11.63 o 
  -9   2   8     1953.83     1921.94     27.79 o 
  -8   2   8      435.03      466.24     18.64 o 
  -7   2   8      115.89      114.26      9.85 o 
  -6   2   8     4311.51     4182.89     37.00 o 
  -5   2   8     4718.29     4591.20     38.19 o 
  -4   2   8     4870.87     4678.90     74.38 o 
  -3   2   8    12557.67    12508.78    161.85 o 
  -2   2   8     4462.19     4351.52     45.87 o 
  -1   2   8     2544.62     2342.33     28.36 o 
   0   2   8    12009.94    12212.77    110.32 o 
   1   2   8     2073.76     2009.41     21.76 o 
   2   2   8      986.40      856.52     12.95 o 
   3   2   8      834.53      837.32     15.40 o 
   4   2   8     1870.55     1859.64     29.99 o 
   5   2   8     1105.45      983.17     28.14 o 
   6   2   8      255.43      165.00     22.99 o 
   7   2   8       10.92       33.63     20.43 o 
   8   2   8      140.60      134.14     25.80 o 
   9   2   8        8.70       29.90     25.04 o 
  10   2   8       32.43       22.47     57.32 o 
  11   2   8        2.13       24.82     30.79 o 
  12   2   8        0.15       12.08     33.12 o 
 -12   3   8       39.35       40.24     19.45 o 
 -11   3   8        5.73       -8.04     12.18 o 
 -10   3   8      741.83      753.99     20.12 o 
  -9   3   8      763.96      764.89     18.70 o 
  -8   3   8       38.05       35.94      8.66 o 
  -7   3   8      422.12      453.87     15.16 o 
  -6   3   8     3535.73     3480.71     34.68 o 
  -5   3   8       97.75      111.86      6.41 o 
  -4   3   8      268.42      274.95     12.92 o 
  -3   3   8     2536.64     2797.46     33.81 o 
  -2   3   8       50.52       47.58      7.15 o 
  -1   3   8      309.43      297.25     11.73 o 
   0   3   8      174.49      198.31      7.85 o 
   1   3   8     3772.21     3952.12     38.52 o 
   2   3   8      111.15      159.83      6.57 o 
   3   3   8       62.58       59.03      5.97 o 
   4   3   8     1451.84     1384.99     43.60 o 
   5   3   8      269.81      293.47     18.25 o 
   6   3   8      302.29      325.53     20.59 o 
   7   3   8       19.46       15.72     19.68 o 
   8   3   8        2.01      -14.22     20.70 o 
   9   3   8      184.99      178.67     31.03 o 
  10   3   8      230.72      249.53     35.78 o 
  11   3   8        3.89        9.65     29.95 o 
  12   3   8      102.79       93.41     37.34 o 
 -12   4   8        3.97       -3.42     29.71 o 
 -11   4   8       16.59       35.73     13.04 o 
 -10   4   8      938.40     1004.09     24.14 o 
  -9   4   8       30.46       19.10      9.53 o 
  -8   4   8      361.62      368.36     13.57 o 
  -7   4   8     3741.36     3665.97     41.16 o 
  -6   4   8     3607.15     3460.59     38.23 o 
  -5   4   8      581.63      554.15     12.62 o 
  -4   4   8     2918.80     2832.14     30.69 o 
  -3   4   8     7404.04     7290.38     80.81 o 
  -2   4   8     7181.94     7231.76     89.87 o 
  -1   4   8     4195.24     4217.20     50.31 o 
   0   4   8     3963.11     3814.49     41.72 o 
   1   4   8     5349.86     5397.78     49.79 o 
   2   4   8      965.45      969.84     13.69 o 
   3   4   8     8180.40     8213.36     91.67 o 
   4   4   8      361.63      348.98     16.21 o 
   5   4   8      263.28      203.66     16.20 o 
   6   4   8      513.11      534.83     25.12 o 
   7   4   8     1496.69     1336.45     52.00 o 
   8   4   8       16.96       30.05     22.77 o 
   9   4   8       22.78       -5.99     25.07 o 
  10   4   8      117.97      182.93     33.88 o 
  11   4   8        6.68       12.90     47.88 o 
 -12   5   8      162.95      154.50     22.98 o 
 -11   5   8      649.39      702.17     24.69 o 
 -10   5   8       36.74       32.52     12.09 o 
  -9   5   8      183.66      166.02     12.11 o 
  -8   5   8      777.40      779.11     28.37 o 
  -7   5   8      844.37      782.06     18.84 o 
  -6   5   8       11.57        6.15      3.95 o 
  -5   5   8     1194.98     1215.01     21.22 o 
  -4   5   8        5.38        4.82      5.67 o 
  -3   5   8       78.71       75.38      8.96 o 
  -2   5   8      125.56      141.56      9.77 o 
  -1   5   8      782.83      737.78     15.83 o 
   0   5   8     1338.42     1490.04     22.14 o 
   1   5   8       24.21       38.17      5.34 o 
   2   5   8     1527.31     1490.17     17.59 o 
   3   5   8      475.06      441.31     13.65 o 
   4   5   8      314.38      339.57     16.47 o 
   5   5   8     2138.03     2168.78     67.19 o 
   6   5   8      256.88      285.70     22.35 o 
   7   5   8      276.46      283.08     44.32 o 
   8   5   8     1592.24     1673.16     96.37 o 
   9   5   8       27.56       -9.43     25.06 o 
  10   5   8       26.62       41.13     29.16 o 
  11   5   8      219.80      113.23     47.35 o 
 -12   6   8       25.77       19.42     24.71 o 
 -11   6   8      250.52      264.35     20.49 o 
 -10   6   8       22.31      -11.02     11.20 o 
  -9   6   8      525.17      558.26     17.40 o 
  -8   6   8     1005.20      985.74     19.43 o 
  -7   6   8      475.30      442.05     15.53 o 
  -6   6   8     1471.70     1475.71     23.00 o 
  -5   6   8     1380.01     1332.89     21.07 o 
  -4   6   8     2539.34     2461.58     31.41 o 
  -3   6   8     3048.08     2972.96     33.73 o 
  -2   6   8     1720.07     1667.88     27.81 o 
  -1   6   8     4290.03     4218.40     46.49 o 
   0   6   8     1269.09     1228.54     20.14 o 
   1   6   8      696.93      645.14     12.63 o 
   2   6   8     1914.05     1965.29     25.02 o 
   3   6   8      103.01       84.58     11.88 o 
   4   6   8     1740.54     1805.28     38.45 o 
   5   6   8     2203.70     2086.02     44.20 o 
   6   6   8      627.36      573.28     26.42 o 
   7   6   8      285.70      245.48     23.17 o 
   8   6   8      667.09      607.75     42.54 o 
   9   6   8      212.03      163.43     31.86 o 
  10   6   8       91.23       18.52     23.47 o 
  11   6   8       17.50       13.81     31.09 o 
 -12   7   8       85.18      114.16     22.05 o 
 -11   7   8      449.30      447.65     23.89 o 
 -10   7   8      702.97      708.50     23.81 o 
  -9   7   8      113.73      125.37     11.49 o 
  -8   7   8      541.15      532.44     16.25 o 
  -7   7   8      749.67      716.29     18.25 o 
  -6   7   8      104.74       96.22      8.15 o 
  -5   7   8      244.28      281.98     11.80 o 
  -4   7   8      140.47      155.08      9.53 o 
  -3   7   8      172.30      175.18      7.56 o 
  -2   7   8        0.13        7.36      6.25 o 
  -1   7   8      774.05      735.07     18.03 o 
   0   7   8       68.93      100.22      7.71 o 
   1   7   8      308.86      346.52     10.04 o 
   2   7   8     3016.78     2870.44     41.17 o 
   3   7   8     1949.63     1772.64     43.92 o 
   4   7   8       20.75       25.15     10.95 o 
   5   7   8      289.57      272.54     19.20 o 
   6   7   8      806.09      875.72     48.11 o 
   7   7   8       52.22       67.98     17.19 o 
   8   7   8      300.60      330.93     50.42 o 
  10   7   8        5.23       19.30     49.52 o 
  11   7   8      138.14      186.91     49.08 o 
 -12   8   8        0.08       14.93     20.44 o 
 -11   8   8       12.72        9.23     16.00 o 
 -10   8   8      165.28      170.01     16.53 o 
  -9   8   8       68.51       82.91     11.05 o 
  -8   8   8       61.23       59.86      9.88 o 
  -7   8   8     1169.04     1207.47     26.31 o 
  -6   8   8      117.54      121.55     11.13 o 
  -5   8   8      989.37      910.15     20.46 o 
  -4   8   8     1510.39     1510.05     24.23 o 
  -3   8   8       13.46       14.07      5.78 o 
  -2   8   8     1182.84     1130.05     23.49 o 
  -1   8   8     2691.88     2600.17     33.52 o 
   0   8   8      759.06      718.72     16.03 o 
   1   8   8       67.41       74.76      6.30 o 
   2   8   8     3964.31     4001.08     53.94 o 
   3   8   8      166.84      135.77     13.26 o 
   4   8   8      433.96      437.81     22.24 o 
   5   8   8      222.83      222.74     16.24 o 
   6   8   8      375.52      364.36     22.75 o 
   7   8   8       29.86       34.25     12.30 o 
   8   8   8        7.36       23.40     19.24 o 
   9   8   8       37.29       19.96     27.68 o 
  10   8   8       76.48       41.05     30.07 o 
  11   8   8        9.28       12.75     31.99 o 
 -12   9   8      371.43      389.32     24.46 o 
 -11   9   8      236.96      269.24     21.18 o 
 -10   9   8      151.98      147.90     16.01 o 
  -9   9   8      811.82      765.20     21.56 o 
  -8   9   8      304.05      334.14     14.10 o 
  -7   9   8      853.11      870.83     20.42 o 
  -6   9   8     2808.70     2618.84     70.35 o 
  -5   9   8       63.57       66.39      8.71 o 
  -4   9   8     1645.79     1752.14     27.05 o 
  -3   9   8        2.57        0.76      5.76 o 
  -2   9   8      122.48      135.73      5.72 o 
  -1   9   8       63.66       43.30      7.37 o 
   0   9   8      935.35      957.40     20.49 o 
   1   9   8     2339.61     2353.63     32.91 o 
   2   9   8       29.98       34.73      7.30 o 
   3   9   8      877.40      937.23     27.78 o 
   4   9   8     5282.34     4869.02     75.77 o 
   5   9   8      470.27      551.05     23.25 o 
   6   9   8      395.13      429.45     29.64 o 
   7   9   8     1326.08     1336.45     40.22 o 
   8   9   8      551.59      634.36     43.19 o 
   9   9   8      283.51      290.54     37.25 o 
  10   9   8      345.38      432.80     72.68 o 
  11   9   8        3.75      -60.62     66.90 o 
 -12  10   8        0.95        3.81     20.32 o 
 -11  10   8      269.58      266.45     21.79 o 
 -10  10   8        8.39       33.81     14.19 o 
  -9  10   8        0.87       37.49     11.64 o 
  -8  10   8        5.89       -0.79      8.93 o 
  -7  10   8      475.42      435.91     17.29 o 
  -6  10   8       94.21      103.71     11.66 o 
  -5  10   8      606.24      621.56     33.43 o 
  -4  10   8     1571.04     1476.56     23.40 o 
  -3  10   8      834.08      784.67     17.11 o 
  -2  10   8       50.29       51.60      6.34 o 
  -1  10   8      686.63      651.78     16.73 o 
   0  10   8     1975.74     2045.05     35.49 o 
   1  10   8      743.28      692.09     18.12 o 
   2  10   8       20.12       21.79      8.68 o 
   3  10   8     1396.21     1306.81     33.05 o 
   4  10   8      191.61      158.86     16.55 o 
   5  10   8       96.71      112.66     16.09 o 
   6  10   8        1.38       15.12     16.83 o 
   7  10   8        1.08        8.80     16.00 o 
   8  10   8      337.29      330.81     49.55 o 
   9  10   8       59.50       53.61     30.03 o 
  10  10   8      140.06      118.35     35.35 o 
  11  10   8       73.24      130.97     35.74 o 
 -12  11   8       20.63       21.65     48.87 o 
 -11  11   8      349.76      345.21     23.31 o 
 -10  11   8      347.79      375.36     22.56 o 
  -9  11   8      294.06      299.70     25.19 o 
  -8  11   8      661.34      639.32     20.32 o 
  -7  11   8      881.80      884.31     23.45 o 
  -6  11   8       36.29       23.28     10.05 o 
  -5  11   8      107.50       78.61      9.12 o 
  -4  11   8       60.82       44.05      8.24 o 
  -3  11   8      431.54      410.47     13.33 o 
  -2  11   8      603.87      541.93     13.48 o 
  -1  11   8      152.74      146.64      7.01 o 
   0  11   8     3254.96     3188.17     45.41 o 
   1  11   8     2832.11     2837.61     39.23 o 
   2  11   8      293.38      268.98     23.29 o 
   3  11   8     1312.04     1340.53     33.94 o 
   4  11   8     1139.41     1121.68     42.29 o 
   5  11   8      309.28      315.77     19.37 o 
   6  11   8      582.09      616.15     30.45 o 
   7  11   8      738.00      771.98     34.59 o 
   8  11   8       86.62       92.97     21.31 o 
   9  11   8      178.10      151.87     33.79 o 
  10  11   8      281.99      348.22     42.87 o 
  11  11   8       90.46       64.10     36.05 o 
 -11  12   8       13.78       18.49     19.39 o 
 -10  12   8       93.69       96.25     17.35 o 
  -9  12   8       37.41       29.67     15.20 o 
  -8  12   8       33.34       25.25     11.57 o 
  -7  12   8       94.81       61.07      9.15 o 
  -6  12   8      167.55      149.31     13.08 o 
  -5  12   8      296.86      253.04     12.99 o 
  -4  12   8     1691.54     1689.90     26.01 o 
  -3  12   8       26.93       29.80      6.99 o 
  -2  12   8      125.93      133.18      9.33 o 
  -1  12   8      657.17      655.76     14.97 o 
   0  12   8      112.11      106.00      6.57 o 
   1  12   8       29.51       16.65      9.92 o 
   2  12   8      112.65       42.42     16.96 o 
   3  12   8      826.61      919.03     39.01 o 
   4  12   8       25.63       28.62     13.25 o 
   5  12   8        9.47       43.77     13.82 o 
   6  12   8        0.29      -11.42     14.33 o 
   7  12   8      110.66      128.90     20.67 o 
   8  12   8        0.19        7.72     19.38 o 
   9  12   8       44.83       -2.34     43.00 o 
  10  12   8       26.33       54.06     33.95 o 
 -11  13   8      107.45       81.74     27.95 o 
 -10  13   8      865.72      944.46     36.19 o 
  -9  13   8       38.60       46.49     15.97 o 
  -8  13   8      715.41      742.30     20.31 o 
  -7  13   8      305.55      338.25     14.87 o 
  -6  13   8      951.75      909.57     21.77 o 
  -5  13   8     1565.53     1505.32     30.67 o 
  -4  13   8        3.13        5.59      4.68 o 
  -3  13   8      332.98      286.07     12.46 o 
  -2  13   8     1301.29     1231.47     20.87 o 
  -1  13   8      834.77      764.95     19.15 o 
   0  13   8     3137.12     3019.22     36.14 o 
   1  13   8       13.12       13.48      6.55 o 
   2  13   8      420.64      369.74     27.77 o 
   3  13   8     2393.40     2340.68     72.98 o 
   4  13   8      197.65      163.51     23.12 o 
   5  13   8     1976.92     1979.33     46.65 o 
   6  13   8     1249.06     1200.29     49.61 o 
   7  13   8       15.04        2.20     18.25 o 
   8  13   8     1300.71     1315.85     44.89 o 
   9  13   8      122.51      142.29     33.89 o 
  10  13   8       22.08      -31.14     31.14 o 
 -11  14   8       31.93       14.30     26.86 o 
 -10  14   8      230.17      225.65     31.82 o 
  -9  14   8       83.62       95.97     18.49 o 
  -8  14   8      196.53      179.48     18.85 o 
  -7  14   8       71.68       72.25     12.15 o 
  -6  14   8      751.41      701.73     21.16 o 
  -5  14   8      407.17      367.76     16.49 o 
  -4  14   8      525.27      521.29     19.28 o 
  -3  14   8      849.67      832.57     18.83 o 
  -2  14   8      562.71      538.96     15.72 o 
  -1  14   8     1552.21     1485.87     22.94 o 
   0  14   8     1971.49     2068.36     36.31 o 
   1  14   8       98.67       92.23     10.27 o 
   2  14   8     1552.92     1373.07     27.48 o 
   3  14   8       40.81       32.20     22.66 o 
   4  14   8        2.86       17.14     31.88 o 
   5  14   8        2.17      -20.28     20.28 o 
   6  14   8        1.93       16.40     14.91 o 
   7  14   8      116.30      121.12     37.76 o 
   8  14   8        2.17      -21.94     21.94 o 
   9  14   8       36.75       16.75     43.87 o 
  10  14   8        0.20      -24.28     31.99 o 
 -11  15   8      219.68      232.59     33.90 o 
 -10  15   8      165.46      170.48     41.60 o 
  -9  15   8      885.14      911.19     45.91 o 
  -8  15   8      140.32      130.88     20.23 o 
  -7  15   8      340.85      305.64     17.72 o 
  -6  15   8      956.94      947.93     41.11 o 
  -5  15   8      190.47      179.96     12.93 o 
  -4  15   8      186.81      171.10     11.95 o 
  -3  15   8       36.97       30.04      8.95 o 
  -2  15   8        0.02       -2.46      7.63 o 
  -1  15   8      273.00      276.83     14.67 o 
   0  15   8      168.55      161.38     15.33 o 
   1  15   8      206.71      226.44     29.51 o 
   2  15   8     2082.92     2029.75     38.18 o 
   3  15   8     1175.52     1113.40     26.02 o 
   4  15   8      748.90      812.53     42.33 o 
   5  15   8      241.01      258.26     29.91 o 
   6  15   8      212.63      214.36     24.05 o 
   7  15   8     1525.55     1590.01     47.73 o 
   8  15   8        7.39        2.70     20.46 o 
   9  15   8      194.38      198.47     36.71 o 
  10  15   8      750.00      775.45     55.20 o 
 -10  16   8       12.85       41.25     55.82 o 
  -9  16   8      381.75      421.98     39.85 o 
  -8  16   8       80.19       91.03     23.62 o 
  -7  16   8      344.73      313.59     18.86 o 
  -6  16   8      296.78      308.01     16.33 o 
  -5  16   8     1551.15     1528.01     27.77 o 
  -4  16   8      786.94      729.50     19.79 o 
  -3  16   8     1130.08     1113.82     30.93 o 
  -2  16   8     1014.48     1009.73     23.36 o 
  -1  16   8     1396.30     1356.95     28.43 o 
   0  16   8     2934.72     2882.91     50.45 o 
   1  16   8       45.77       46.78     11.55 o 
   2  16   8       15.80       22.84     10.79 o 
   3  16   8     1576.30     1578.26     33.28 o 
   4  16   8      190.15      186.38     13.21 o 
   5  16   8       43.79       18.47     22.73 o 
   6  16   8      415.61      397.83     29.44 o 
   7  16   8        7.91        3.77     23.40 o 
   8  16   8       35.33       58.09     23.31 o 
   9  16   8       20.93       28.43     30.93 o 
 -10  17   8       88.23       46.65     55.47 o 
  -9  17   8      482.88      415.82    138.08 o 
  -8  17   8      134.53      114.88     24.97 o 
  -7  17   8      117.86       99.31     19.53 o 
  -6  17   8       35.20       58.76     13.70 o 
  -5  17   8       25.33       29.35     12.15 o 
  -4  17   8       70.53       80.34     22.22 o 
  -3  17   8      128.16      115.54     15.95 o 
  -2  17   8      489.80      446.93     20.15 o 
  -1  17   8        3.56       -9.52      9.82 o 
   0  17   8        4.87       14.05     11.68 o 
   1  17   8      233.21      201.19     15.90 o 
   2  17   8       36.94       66.40     12.94 o 
   3  17   8        6.40       39.58     11.79 o 
   4  17   8      293.07      296.69     21.70 o 
   5  17   8       15.09       14.93     13.94 o 
   6  17   8      560.89      585.54     37.83 o 
   7  17   8       91.27       89.60     27.67 o 
   8  17   8      255.19      297.63     58.62 o 
   9  17   8      143.93      126.97     51.98 o 
 -10  18   8       14.67       49.45     28.10 o 
  -9  18   8       33.10        3.64     24.73 o 
  -8  18   8      649.69      672.93     69.75 o 
  -7  18   8      409.93      378.06     26.78 o 
  -6  18   8     1232.81     1317.31     31.11 o 
  -5  18   8      489.15      490.13     22.34 o 
  -4  18   8     1095.75     1148.79     27.97 o 
  -3  18   8      976.86      933.42     44.85 o 
  -2  18   8     1718.78     1715.85     34.87 o 
  -1  18   8     3206.68     3129.54     56.53 o 
   0  18   8      121.16      126.35     15.67 o 
   1  18   8     1068.49     1007.72     52.83 o 
   2  18   8     2079.63     2122.41     43.14 o 
   3  18   8      401.94      406.48     21.21 o 
   4  18   8      110.46      125.86     14.77 o 
   5  18   8      409.55      388.31     24.42 o 
   6  18   8       73.64       67.88     26.70 o 
   7  18   8      157.40      155.02     31.43 o 
   8  18   8      232.72      266.07     54.46 o 
   9  18   8      123.03      113.38     49.21 o 
  -9  19   8      459.72      424.48     37.84 o 
  -8  19   8      200.85      226.50     30.85 o 
  -7  19   8       97.26      157.21     22.22 o 
  -6  19   8       48.87       76.28     14.89 o 
  -5  19   8       19.95       18.64     12.86 o 
  -4  19   8      321.64      305.30     19.62 o 
  -3  19   8      182.95      150.95     15.97 o 
  -2  19   8        0.37       -5.19     10.79 o 
  -1  19   8        7.66       -1.34     13.27 o 
   0  19   8      161.83      136.13     16.76 o 
   1  19   8       16.39       16.47     13.62 o 
   2  19   8      226.79      224.78     18.49 o 
   3  19   8        5.66        4.53     13.19 o 
   4  19   8        6.74       14.89     13.39 o 
   5  19   8      372.71      375.54     21.67 o 
   6  19   8       87.67       86.65     24.71 o 
   7  19   8       17.45      -27.93     40.78 o 
   8  19   8      179.37      124.75     52.54 o 
  -9  20   8       78.64      110.15     30.22 o 
  -8  20   8      423.64      481.68     73.36 o 
  -7  20   8      365.41      338.73     32.91 o 
  -6  20   8      390.49      420.96     27.59 o 
  -5  20   8     1105.11     1096.37     43.22 o 
  -4  20   8     1762.96     1700.56     38.51 o 
  -3  20   8      937.24      976.64     29.59 o 
  -2  20   8     2164.29     2183.19     65.70 o 
  -1  20   8      662.26      657.81     38.94 o 
   0  20   8      243.91      294.79     28.26 o 
   1  20   8     1594.81     1651.99     40.31 o 
   2  20   8      430.75      439.56     38.04 o 
   3  20   8      328.04      325.96     21.09 o 
   4  20   8      249.69      273.67     24.55 o 
   5  20   8       61.35       79.04     17.41 o 
   6  20   8       94.19       83.25     32.15 o 
   7  20   8       13.30       42.76     44.47 o 
   8  20   8       43.82       62.76     50.34 o 
  -9  21   8        2.97        4.52     26.56 o 
  -8  21   8      116.69       87.82     27.66 o 
  -7  21   8        2.98      -21.42     23.03 o 
  -6  21   8      156.71      190.28     42.88 o 
  -5  21   8      428.46      407.64     23.89 o 
  -4  21   8       58.07       53.00     15.95 o 
  -3  21   8       69.54       46.37     15.09 o 
  -2  21   8      115.56      108.05     26.88 o 
  -1  21   8      274.33      312.72     24.17 o 
   0  21   8       71.56       46.58     16.11 o 
   1  21   8       37.77        5.61     14.94 o 
   2  21   8      192.76      153.94     20.97 o 
   3  21   8       30.95        1.37     22.22 o 
   4  21   8        0.98      -14.20     14.20 o 
   5  21   8      708.67      714.82     31.05 o 
   6  21   8        5.21       43.97     31.03 o 
   7  21   8      100.48       47.01     47.02 o 
   8  21   8        2.46      -44.40     44.40 o 
  -8  22   8      204.62      126.72     68.79 o 
  -7  22   8      188.96      174.56     46.51 o 
  -6  22   8      766.59      769.58     42.96 o 
  -5  22   8     1240.57     1318.37     41.73 o 
  -4  22   8      326.62      332.53     22.47 o 
  -3  22   8     1157.21     1102.95     36.72 o 
  -2  22   8      992.82     1084.30     50.42 o 
  -1  22   8      817.21      847.61     37.42 o 
   0  22   8     1533.28     1466.82     46.98 o 
   1  22   8     1249.51     1223.10     36.42 o 
   2  22   8      247.31      267.25     21.94 o 
   3  22   8       78.99       72.31     20.55 o 
   4  22   8      407.07      450.36     32.32 o 
   5  22   8      154.75      148.75     20.19 o 
   6  22   8       12.87      -12.51     73.12 o 
   7  22   8      144.21      183.23     55.20 o 
  -8  23   8       33.98       16.98     34.91 o 
  -7  23   8        1.53       23.30     25.74 o 
  -6  23   8        7.47       -4.71     34.39 o 
  -5  23   8       73.23       64.39     23.82 o 
  -4  23   8       33.47       38.39     16.83 o 
  -3  23   8       98.09       88.29     22.06 o 
  -2  23   8       89.66       68.96     16.10 o 
  -1  23   8      710.50      758.49     33.54 o 
   0  23   8      264.02      294.29     24.27 o 
   1  23   8        0.40        8.11     16.33 o 
   2  23   8       36.35       23.78     16.85 o 
   3  23   8      248.30      268.10     37.12 o 
   4  23   8        0.42      -10.04     43.48 o 
   5  23   8       15.94        6.18     23.93 o 
   6  23   8      148.23      177.61     37.52 o 
   7  23   8        0.20      -44.53     44.53 o 
  -7  24   8      233.61      290.37     34.03 o 
  -6  24   8      199.06      173.06     67.00 o 
  -5  24   8      873.16      884.39     44.68 o 
  -4  24   8      785.72      826.69     35.80 o 
  -3  24   8      635.39      528.80     35.57 o 
  -2  24   8      881.56      825.63     48.47 o 
  -1  24   8      507.62      573.45     29.94 o 
   0  24   8     1116.40     1133.16     37.77 o 
   1  24   8      168.84      171.37     21.67 o 
   2  24   8      476.55      503.30     43.40 o 
   3  24   8      272.87      253.20     62.20 o 
   4  24   8      155.54      133.40     59.27 o 
   5  24   8       62.04       14.25     65.38 o 
   6  24   8      132.15      167.51     37.10 o 
  -6  25   8      174.77      213.84     32.13 o 
  -5  25   8      179.98      209.30     43.16 o 
  -4  25   8       14.75       14.94     37.18 o 
  -3  25   8       67.59       85.57     21.40 o 
  -2  25   8      532.53      566.07     59.10 o 
  -1  25   8        1.11      -12.44     36.07 o 
   0  25   8      613.46      710.78     38.68 o 
   1  25   8       13.12      -11.28     21.50 o 
   2  25   8        2.25      -19.85     22.55 o 
   3  25   8      238.95      219.51     56.98 o 
   4  25   8        0.58       18.43     23.38 o 
   5  25   8      136.18      139.34     22.09 o 
  -5  26   8      454.69      513.61     40.11 o 
  -4  26   8      477.18      482.89     37.91 o 
  -3  26   8      306.95      357.63     34.24 o 
  -2  26   8      536.87      562.89     67.09 o 
  -1  26   8      780.23      699.36     40.39 o 
   0  26   8      166.69      181.41     84.70 o 
   1  26   8      783.04      798.71     40.36 o 
   2  26   8      412.68      360.36     53.73 o 
   3  26   8      183.18      215.56     26.87 o 
   4  26   8       91.32        6.56     90.89 o 
   5  26   8      171.61      163.67     22.71 o 
  -4  27   8      187.11      222.70     48.88 o 
  -3  27   8      535.08      539.01     39.32 o 
  -2  27   8        0.33       14.30     20.37 o 
  -1  27   8       94.37       84.99     27.06 o 
   0  27   8       15.27       21.48     24.06 o 
   1  27   8        3.99      -18.90     22.50 o 
   2  27   8      241.43      231.48     79.04 o 
   3  27   8       14.64       56.36     26.25 o 
   4  27   8        1.84      -16.08     20.86 o 
  -3  28   8      683.58      611.97     39.13 o 
  -2  28   8      201.45      122.33     33.20 o 
  -1  28   8       94.81      130.82     28.02 o 
   0  28   8      264.55      255.83     31.08 o 
   1  28   8      209.26      238.10     29.63 o 
   2  28   8      281.64      267.01     29.77 o 
 -12   1   9      511.77      511.96     33.13 o 
 -11   1   9      638.69      617.22     23.49 o 
 -10   1   9      444.05      451.83     16.78 o 
  -9   1   9      815.07      764.93     22.38 o 
  -8   1   9     1641.72     1608.47     23.98 o 
  -7   1   9      216.52      212.91     10.74 o 
  -6   1   9      744.00      705.10     16.53 o 
  -5   1   9       28.77       31.78      5.47 o 
  -4   1   9        2.02        1.47      5.15 o 
  -3   1   9       10.91       17.02      5.53 o 
  -2   1   9      503.88      497.61     12.48 o 
  -1   1   9      923.31      911.30     15.24 o 
   0   1   9       29.91       20.49      5.62 o 
   1   1   9      744.30      717.37     12.87 o 
   2   1   9     1606.58     1535.13     17.97 o 
   3   1   9      906.02      876.89     23.45 o 
   4   1   9     1006.55     1045.48     23.02 o 
   5   1   9      629.84      664.52     34.80 o 
   6   1   9      158.33      210.26     25.84 o 
   7   1   9      965.86     1040.95     47.99 o 
   8   1   9      171.90      214.50     31.05 o 
   9   1   9      264.05      273.04     34.36 o 
  10   1   9      269.03      254.54     37.46 o 
  11   1   9       95.91      130.55     47.56 o 
 -12   2   9        0.22      -19.86     19.86 o 
 -11   2   9       19.68       28.05     12.72 o 
 -10   2   9      251.72      253.31     14.36 o 
  -9   2   9       55.97       70.32      9.58 o 
  -8   2   9      122.25      104.64     10.23 o 
  -7   2   9      828.68      808.94     16.54 o 
  -6   2   9      375.76      371.45     11.33 o 
  -5   2   9      809.74      800.30     14.06 o 
  -4   2   9       18.46       16.56      6.25 o 
  -3   2   9      972.11      959.23     21.33 o 
  -2   2   9     1403.87     1464.69     20.15 o 
  -1   2   9      679.96      704.27     15.02 o 
   0   2   9      854.33      790.92     15.76 o 
   1   2   9      204.06      226.06      8.19 o 
   2   2   9      746.59      714.94     12.74 o 
   3   2   9      273.69      267.05      9.07 o 
   4   2   9      846.28      838.54     26.56 o 
   5   2   9      158.54      139.94     15.15 o 
   6   2   9       10.97      -17.98     17.98 o 
   7   2   9       34.63       10.08     21.79 o 
   8   2   9      378.14      453.51     38.15 o 
   9   2   9        1.70        2.55     30.63 o 
  10   2   9        3.07       31.34     27.99 o 
  11   2   9        8.07       43.13     31.10 o 
 -12   3   9      146.93      166.70     24.79 o 
 -11   3   9      553.14      604.32     23.24 o 
 -10   3   9      896.01      868.10     21.22 o 
  -9   3   9      243.01      260.78     18.08 o 
  -8   3   9      474.96      440.66     16.42 o 
  -7   3   9     1041.91      997.49     19.66 o 
  -6   3   9       10.76       14.39      6.28 o 
  -5   3   9      537.44      480.83     19.27 o 
  -4   3   9      205.37      214.55     11.37 o 
  -3   3   9      352.11      391.44     15.04 o 
  -2   3   9       63.29       70.06      6.91 o 
  -1   3   9      185.06      182.85      8.77 o 
   0   3   9      460.83      442.06     14.02 o 
   1   3   9      127.59      146.71      7.92 o 
   2   3   9      734.43      730.42     12.87 o 
   3   3   9     1102.51     1228.38     19.42 o 
   4   3   9      594.46      613.40     23.35 o 
   5   3   9     1711.77     1647.66     38.78 o 
   6   3   9     1816.29     1795.79    135.45 o 
   7   3   9      465.19      449.97     35.54 o 
   8   3   9     1716.29     1638.53     62.07 o 
   9   3   9       94.89       74.93     30.02 o 
  10   3   9       29.92       42.57     29.89 o 
  11   3   9     1804.78     1929.89     78.46 o 
 -12   4   9       69.62       88.13     21.04 o 
 -11   4   9      340.60      310.44     19.04 o 
 -10   4   9      222.26      241.69     14.21 o 
  -9   4   9       38.58       26.01      7.13 o 
  -8   4   9      744.71      736.28     19.24 o 
  -7   4   9     1475.72     1485.11     21.92 o 
  -6   4   9     2543.24     2508.08     28.00 o 
  -5   4   9      524.71      546.37     17.35 o 
  -4   4   9     1391.26     1328.76     23.49 o 
  -3   4   9     2470.61     2415.21     50.66 o 
  -2   4   9     1081.64     1032.22     21.88 o 
  -1   4   9     1078.45     1049.10     21.05 o 
   0   4   9      921.38      897.54     14.13 o 
   1   4   9     2188.49     2080.57     25.12 o 
   2   4   9      277.69      290.10      8.97 o 
   3   4   9       39.82       47.27     10.73 o 
   4   4   9      731.32      750.28     23.26 o 
   5   4   9      161.18      163.85     17.74 o 
   6   4   9        3.64        0.46     17.87 o 
   7   4   9      987.65      944.55    143.76 o 
   8   4   9       46.43       77.72     26.37 o 
   9   4   9       40.80       22.01     29.30 o 
  10   4   9        0.47      -29.39     29.39 o 
  11   4   9       45.71       42.59     34.14 o 
 -12   5   9      231.77      221.23     27.20 o 
 -11   5   9      111.87      109.79     15.71 o 
 -10   5   9       82.78       82.26     11.85 o 
  -9   5   9      845.78      853.12     30.99 o 
  -8   5   9       35.10       42.68      8.07 o 
  -7   5   9      576.71      589.08     15.39 o 
  -6   5   9       18.00       10.40      7.84 o 
  -5   5   9        3.48        6.62      6.42 o 
  -4   5   9      780.57      830.34     19.49 o 
  -3   5   9      179.50      201.40     12.26 o 
  -2   5   9       11.37       12.92      5.90 o 
  -1   5   9      138.17      149.10      9.40 o 
   0   5   9       14.38       33.25      5.58 o 
   1   5   9     1460.81     1463.26     20.06 o 
   2   5   9      143.63      157.78      7.13 o 
   3   5   9      835.34      885.04     26.26 o 
   4   5   9       62.80       73.64     11.53 o 
   5   5   9      269.56      294.29     19.84 o 
   6   5   9     2138.76     2246.56     47.99 o 
   7   5   9      618.00      679.66     40.84 o 
   8   5   9        7.95       74.85     25.07 o 
   9   5   9      556.42      530.00     71.93 o 
  10   5   9      222.07      166.00     35.06 o 
  11   5   9       11.12       19.75     33.90 o 
 -12   6   9       15.62       20.20     19.64 o 
 -11   6   9        3.86      -13.57     15.04 o 
 -10   6   9      445.48      424.74     23.74 o 
  -9   6   9      830.39      835.41     23.21 o 
  -8   6   9      671.30      640.82     16.85 o 
  -7   6   9     1364.74     1341.06     21.44 o 
  -6   6   9      940.02      937.45     21.42 o 
  -5   6   9     4076.29     4020.96     42.17 o 
  -4   6   9     2642.49     2646.77     32.17 o 
  -3   6   9     3015.08     2882.51     41.88 o 
  -2   6   9     3842.93     3842.83     56.41 o 
  -1   6   9     2136.94     2104.95     29.22 o 
   0   6   9     1543.74     1436.50     22.73 o 
   1   6   9     6039.98     6014.84     55.86 o 
   2   6   9     2061.41     2100.44     25.14 o 
   3   6   9     1875.33     1946.51     39.97 o 
   4   6   9      128.92       99.65     12.40 o 
   5   6   9      752.95      801.42     28.18 o 
   6   6   9     1198.23     1170.97     62.78 o 
   7   6   9        2.84       -1.51     20.46 o 
   8   6   9        2.17      -17.79     23.90 o 
   9   6   9       44.55       38.16     28.48 o 
  10   6   9       49.45       56.71     61.54 o 
  11   6   9      164.60      249.26     82.14 o 
 -12   7   9      374.09      385.20     32.89 o 
 -11   7   9       39.06       21.78     21.27 o 
 -10   7   9      706.88      749.36     25.07 o 
  -9   7   9      402.20      404.28     17.58 o 
  -8   7   9      478.05      493.87     18.17 o 
  -7   7   9      243.92      264.55     13.53 o 
  -6   7   9     2119.82     2135.53     31.48 o 
  -5   7   9       46.20       74.01      8.26 o 
  -4   7   9       89.51      107.21      9.85 o 
  -3   7   9      141.03      154.31     11.92 o 
  -2   7   9      298.40      318.25     14.05 o 
  -1   7   9      916.41      921.02     21.93 o 
   0   7   9      699.52      711.50     16.45 o 
   1   7   9        9.67       11.89      5.61 o 
   2   7   9     1144.16     1140.55     21.92 o 
   3   7   9     1666.61     1564.76     38.62 o 
   4   7   9     1315.62     1414.87     35.70 o 
   5   7   9       17.55       49.94     13.93 o 
   6   7   9      699.09      709.96     33.15 o 
   7   7   9      717.38      739.11     45.27 o 
   8   7   9      513.48      547.35     90.56 o 
   9   7   9        5.13      -17.63     38.28 o 
  10   7   9      215.55      229.60     37.82 o 
  11   7   9       12.90        4.66     37.58 o 
 -12   8   9      126.21      127.05     19.08 o 
 -11   8   9      216.32      235.18     20.03 o 
 -10   8   9       76.30       55.19     11.35 o 
  -9   8   9     1096.89     1096.94     22.32 o 
  -8   8   9     1073.54     1133.78     21.42 o 
  -7   8   9     1476.64     1423.31     47.02 o 
  -6   8   9      923.73      870.55     19.43 o 
  -5   8   9      158.43      178.11     11.35 o 
  -4   8   9     4364.32     4351.42     48.63 o 
  -3   8   9     1058.15     1006.55     32.45 o 
  -2   8   9     4324.39     4240.83     49.50 o 
  -1   8   9     1034.86      977.09     21.92 o 
   0   8   9      612.22      626.47     16.24 o 
   1   8   9     3024.28     2947.99     42.99 o 
   2   8   9     5911.08     5902.76     67.28 o 
   3   8   9      514.29      503.63     35.46 o 
   4   8   9      723.56      697.01     31.16 o 
   5   8   9     1962.50     1843.31     38.04 o 
   6   8   9      945.20      922.69     46.81 o 
   7   8   9        3.94       44.52     19.76 o 
   8   8   9       33.01       15.25     25.59 o 
   9   8   9       81.52       43.95     25.64 o 
  10   8   9        5.57       -6.46     26.02 o 
  11   8   9       34.83       77.69     36.14 o 
 -12   9   9       29.83       49.08     17.30 o 
 -11   9   9      331.08      324.33     38.16 o 
 -10   9   9       22.03       23.73     11.36 o 
  -9   9   9      204.85      206.59     13.39 o 
  -8   9   9      245.84      291.16     15.30 o 
  -7   9   9        7.66        7.54      7.31 o 
  -6   9   9        3.82        8.85     11.93 o 
  -5   9   9      801.86      832.21     20.01 o 
  -4   9   9        4.44       -6.79      6.79 o 
  -3   9   9      182.56      189.79     12.36 o 
  -2   9   9      750.69      736.72     18.53 o 
  -1   9   9       29.06       13.25      7.57 o 
   0   9   9      170.48      171.70     10.51 o 
   1   9   9     1324.38     1308.08     25.72 o 
   2   9   9      309.00      298.47     69.18 o 
   3   9   9      362.10      361.99     23.29 o 
   4   9   9      545.90      462.83     24.44 o 
   5   9   9      985.74     1060.52     30.39 o 
   6   9   9      221.93      217.15     24.96 o 
   7   9   9       55.48       23.88     17.53 o 
   8   9   9       11.27        7.04     11.75 o 
   9   9   9      415.78      424.75     79.06 o 
  10   9   9       48.21       89.01     33.59 o 
  11   9   9       65.68       44.49     36.27 o 
 -11  10   9      277.57      306.31     26.34 o 
 -10  10   9      103.20      103.06     22.01 o 
  -9  10   9      434.30      449.86     18.96 o 
  -8  10   9     1347.84     1393.80     27.35 o 
  -7  10   9      151.19      180.62     18.80 o 
  -6  10   9     4267.89     4264.88     47.24 o 
  -5  10   9     4536.89     4356.42     51.80 o 
  -4  10   9      106.46      146.95      9.62 o 
  -3  10   9     6206.05     6202.19     59.45 o 
  -2  10   9     2308.72     2118.81     35.58 o 
  -1  10   9     1152.49     1198.66     22.85 o 
   0  10   9     3930.70     3914.29     46.19 o 
   1  10   9     2172.79     2156.15     38.37 o 
   2  10   9      746.08      509.74     39.62 o 
   3  10   9     1243.38     1197.95     42.03 o 
   4  10   9     1211.25     1190.85     42.29 o 
   5  10   9      885.97      898.37     29.70 o 
   6  10   9       30.90       59.25     17.23 o 
   7  10   9       21.59       10.71      8.27 o 
   8  10   9      188.29      229.23     63.55 o 
   9  10   9        6.19       -0.30     38.86 o 
  10  10   9       63.19       66.86     34.08 o 
 -11  11   9        6.58       34.71     20.60 o 
 -10  11   9        5.53       15.64     22.91 o 
  -9  11   9        0.50        7.41     13.32 o 
  -8  11   9        0.77        9.99     11.02 o 
  -7  11   9      124.22      102.02     18.89 o 
  -6  11   9        3.31        3.10      9.97 o 
  -5  11   9        7.03        2.53      8.42 o 
  -4  11   9      506.74      538.42     21.09 o 
  -3  11   9      725.15      689.22     16.65 o 
  -2  11   9       86.24       83.79     10.10 o 
  -1  11   9     1082.45     1124.95     22.90 o 
   0  11   9     4272.54     4044.51     58.74 o 
   1  11   9      185.23      156.35     19.80 o 
   2  11   9     1661.60     1528.93     47.67 o 
   3  11   9     1064.10      971.90     41.03 o 
   4  11   9       80.66      106.51     15.63 o 
   5  11   9       21.50       14.07     11.92 o 
   6  11   9       38.06       26.16     20.60 o 
   7  11   9       24.05       -4.84     17.73 o 
   8  11   9       70.03      109.55     29.81 o 
   9  11   9       12.06       30.31     29.91 o 
  10  11   9      122.38      118.51     39.31 o 
 -11  12   9       35.15       21.76     20.83 o 
 -10  12   9      323.82      350.66     41.28 o 
  -9  12   9       29.84       37.14     15.68 o 
  -8  12   9      275.66      275.63     17.88 o 
  -7  12   9     5230.62     5108.87     71.07 o 
  -6  12   9     1670.05     1621.39     28.36 o 
  -5  12   9     1535.06     1564.23     29.47 o 
  -4  12   9     4559.53     4391.14     48.14 o 
  -3  12   9     2635.88     2635.46     33.06 o 
  -2  12   9     2001.08     2055.28     26.26 o 
  -1  12   9     5796.47     5426.06     67.37 o 
   0  12   9     2204.63     2183.47     32.27 o 
   1  12   9      969.12      983.79     26.75 o 
   2  12   9     1103.79     1081.87     41.47 o 
   3  12   9     1082.17     1157.99     45.14 o 
   4  12   9       93.90       98.52     21.26 o 
   5  12   9       32.77       26.83     13.74 o 
   6  12   9      216.55      231.09     22.92 o 
   7  12   9      123.86      135.37     21.98 o 
   8  12   9       56.19       97.98     37.36 o 
   9  12   9        4.48       16.77     28.86 o 
  10  12   9        2.53       -9.49     30.77 o 
 -11  13   9       72.28      171.14     60.20 o 
 -10  13   9       22.70       21.08     19.95 o 
  -9  13   9       94.91      107.99     20.14 o 
  -8  13   9       98.26       51.18      9.55 o 
  -7  13   9       21.41       12.97     10.13 o 
  -6  13   9       41.14       36.65     13.12 o 
  -5  13   9       45.71       22.47      9.54 o 
  -4  13   9        1.33        9.65      8.43 o 
  -3  13   9        7.46       10.46      7.61 o 
  -2  13   9      357.15      372.78     13.27 o 
  -1  13   9        0.47        4.37      5.71 o 
   0  13   9      404.83      341.74     19.52 o 
   1  13   9      889.39      789.47     25.70 o 
   2  13   9      659.95      556.81     47.03 o 
   3  13   9      427.12      398.17     30.58 o 
   4  13   9        0.70       21.98     25.29 o 
   5  13   9        7.39        8.31     25.25 o 
   6  13   9       21.52       43.90     18.30 o 
   7  13   9       97.25      115.09     22.01 o 
   8  13   9        0.97       46.21     20.70 o 
   9  13   9       79.88       41.02     80.96 o 
  10  13   9        2.31       37.50     58.74 o 
 -11  14   9      181.13      301.86     70.54 o 
 -10  14   9       69.75       51.41     26.24 o 
  -9  14   9      373.70      331.18     30.48 o 
  -8  14   9     1115.67     1059.09     31.93 o 
  -7  14   9      201.10      188.67     14.80 o 
  -6  14   9      626.77      656.85     23.42 o 
  -5  14   9     1522.98     1543.38     27.38 o 
  -4  14   9     2273.68     2160.71     33.67 o 
  -3  14   9     1575.93     1546.18     26.56 o 
  -2  14   9     1404.89     1406.54     22.75 o 
  -1  14   9      996.57     1055.46     24.18 o 
   0  14   9     2242.26     2168.37     43.66 o 
   1  14   9      208.28      238.59     50.77 o 
   2  14   9      972.36      980.01     42.02 o 
   3  14   9     1002.60      978.24     42.05 o 
   4  14   9     1332.54     1433.77     51.40 o 
   5  14   9       14.08       48.67     22.66 o 
   6  14   9       70.45       51.96     23.58 o 
   7  14   9       81.70       69.34     21.67 o 
   8  14   9        7.82       19.59     33.19 o 
   9  14   9       66.01       40.45     31.78 o 
  10  14   9        0.31       10.73     32.54 o 
 -10  15   9      327.57      319.41     50.14 o 
  -9  15   9       72.16       64.21     19.92 o 
  -8  15   9      660.83      732.18     25.37 o 
  -7  15   9       29.18       19.43     12.22 o 
  -6  15   9        1.86        2.63      6.29 o 
  -5  15   9        5.81       -3.77      5.69 o 
  -4  15   9      173.22      193.67     12.66 o 
  -3  15   9      251.10      211.08     12.37 o 
  -2  15   9      147.58      125.38     10.08 o 
  -1  15   9       60.11       50.96      9.87 o 
   0  15   9      245.24      172.50     23.64 o 
   1  15   9      162.01      140.36     23.26 o 
   2  15   9      538.37      578.42     36.23 o 
   3  15   9      158.98      241.74     47.29 o 
   4  15   9       61.04       53.29     21.46 o 
   5  15   9      107.48       89.31     31.14 o 
   6  15   9      283.01      268.81     26.82 o 
   7  15   9       56.94       37.09     31.95 o 
   8  15   9      190.99      262.67     34.99 o 
   9  15   9      225.15      164.13     36.37 o 
 -10  16   9      104.84      125.61     28.83 o 
  -9  16   9      300.66      299.88     35.74 o 
  -8  16   9      257.29      272.53     25.24 o 
  -7  16   9      508.95      543.32     29.63 o 
  -6  16   9      384.36      390.48     26.73 o 
  -5  16   9      687.41      704.10     20.73 o 
  -4  16   9     1077.18     1063.14     23.33 o 
  -3  16   9     1726.89     1719.71     32.62 o 
  -2  16   9     1958.55     1876.11     28.30 o 
  -1  16   9     1537.59     1565.31     39.26 o 
   0  16   9      884.04      895.20     26.31 o 
   1  16   9     3149.41     3036.48     76.90 o 
   2  16   9     1348.23     1416.03     51.03 o 
   3  16   9      869.65      968.61     77.73 o 
   4  16   9       48.02       57.64     34.80 o 
   5  16   9      265.07      316.25     33.03 o 
   6  16   9      696.53      753.56     37.41 o 
   7  16   9        5.55        2.00     35.83 o 
   8  16   9        2.13       -6.32     44.78 o 
   9  16   9       35.98       52.77     48.70 o 
 -10  17   9       26.63       52.52     26.80 o 
  -9  17   9      196.41      206.07     30.16 o 
  -8  17   9      202.63      154.87    100.80 o 
  -7  17   9      279.67      284.38     18.92 o 
  -6  17   9       47.36       55.17     12.56 o 
  -5  17   9       48.01       55.39     11.62 o 
  -4  17   9       10.93        8.91     11.68 o 
  -3  17   9        1.01        7.29     10.47 o 
  -2  17   9       52.77       43.63     12.00 o 
  -1  17   9      228.39      217.56     18.83 o 
   0  17   9       23.29       12.92     12.32 o 
   1  17   9      367.59      392.74     21.10 o 
   2  17   9        7.98       22.75     19.68 o 
   3  17   9      354.81      315.86     49.42 o 
   4  17   9      140.29      162.47     27.65 o 
   5  17   9      241.35      259.96     33.42 o 
   6  17   9      146.05      170.96     25.56 o 
   7  17   9      122.00      110.69     30.19 o 
   8  17   9      306.98      356.00     61.14 o 
   9  17   9        4.86       26.66     48.85 o 
  -9  18   9       65.11       46.01     30.92 o 
  -8  18   9       10.18       23.99     26.28 o 
  -7  18   9      166.32      194.83     22.79 o 
  -6  18   9      592.01      561.16     25.05 o 
  -5  18   9      429.86      413.57     19.62 o 
  -4  18   9     1807.43     1826.09     34.21 o 
  -3  18   9      546.95      530.75     20.57 o 
  -2  18   9      302.79      288.84     17.34 o 
  -1  18   9     1000.26      942.03     43.55 o 
   0  18   9     2103.12     2042.58     69.53 o 
   1  18   9      636.42      606.57     22.02 o 
   2  18   9       25.69       51.42     22.11 o 
   3  18   9      566.78      620.51     41.21 o 
   4  18   9      131.58      123.92     26.20 o 
   5  18   9      245.58      192.00     37.69 o 
   6  18   9      142.59      133.04     24.75 o 
   7  18   9       77.02      101.50     49.82 o 
   8  18   9        1.60        0.87     47.33 o 
  -9  19   9      257.56      232.87     32.54 o 
  -8  19   9        5.62       11.53     24.66 o 
  -7  19   9       72.90       47.68     38.86 o 
  -6  19   9        3.56       13.07     13.09 o 
  -5  19   9       54.41       29.25     14.12 o 
  -4  19   9       88.86       85.34     13.73 o 
  -3  19   9       52.56       63.44     15.71 o 
  -2  19   9       44.01       63.09     15.40 o 
  -1  19   9        2.25       14.04     19.15 o 
   0  19   9       11.37       11.01     18.03 o 
   1  19   9       75.89       64.67     24.94 o 
   2  19   9      415.56      404.19     18.83 o 
   3  19   9        8.06       19.14     21.84 o 
   4  19   9      414.42      426.85     78.68 o 
   5  19   9       58.08       80.19     27.26 o 
   6  19   9      545.19      626.30     48.98 o 
   7  19   9      936.27      969.07     80.73 o 
   8  19   9        8.55       12.35     49.14 o 
  -9  20   9        2.93        4.48     26.38 o 
  -8  20   9       78.86      107.90     27.50 o 
  -7  20   9      122.19      184.34     76.66 o 
  -6  20   9       53.69       36.17     14.59 o 
  -5  20   9      286.17      288.63     23.29 o 
  -4  20   9       34.68       27.47     14.91 o 
  -3  20   9      203.30      206.16     34.40 o 
  -2  20   9      596.35      679.44     33.44 o 
  -1  20   9     1254.30     1294.38     35.80 o 
   0  20   9      154.96      134.93     16.67 o 
   1  20   9       11.06       20.28     20.64 o 
   2  20   9      298.81      282.47     18.96 o 
   3  20   9       42.75       23.69     24.69 o 
   4  20   9       72.59      126.88     28.50 o 
   5  20   9      124.10      154.20     29.89 o 
   6  20   9      128.69      151.17     46.17 o 
   7  20   9        3.43      -31.58     43.14 o 
   8  20   9       13.84       93.28     52.97 o 
  -8  21   9      543.29      521.89     45.78 o 
  -7  21   9        4.98        6.52     34.84 o 
  -6  21   9       30.23       20.86     21.13 o 
  -5  21   9      676.22      626.46     36.20 o 
  -4  21   9       12.02       21.03     15.12 o 
  -3  21   9      104.42      129.99     36.02 o 
  -2  21   9      106.77      142.95     19.23 o 
  -1  21   9       45.43       47.10     26.92 o 
   0  21   9       35.12       59.00     15.92 o 
   1  21   9       83.66       95.23     15.98 o 
   2  21   9       43.55       44.43     18.97 o 
   3  21   9      571.69      582.27     25.63 o 
   4  21   9      748.08      727.97     45.81 o 
   5  21   9       96.92      185.62     49.99 o 
   6  21   9      118.49       88.70     66.25 o 
   7  21   9      427.67      408.07     67.22 o 
  -8  22   9       25.60       50.27     26.31 o 
  -7  22   9       20.51        1.02     23.18 o 
  -6  22   9        0.10       -2.31     20.64 o 
  -5  22   9      189.58      217.59     26.33 o 
  -4  22   9       55.41       60.04     16.50 o 
  -3  22   9        1.28       21.48     17.35 o 
  -2  22   9      164.67      176.50     20.65 o 
  -1  22   9       48.00       35.35     16.83 o 
   0  22   9       30.87       49.28     16.50 o 
   1  22   9       10.90       21.45     15.19 o 
   2  22   9       13.29       22.76     13.85 o 
   3  22   9       18.39       18.48     27.51 o 
   4  22   9      463.20      531.31     61.54 o 
   5  22   9       13.58      -13.00     43.76 o 
   6  22   9      588.00      632.90     50.87 o 
   7  22   9        2.55       34.06     48.60 o 
  -7  23   9      181.46      210.71     35.06 o 
  -6  23   9       82.07       44.52     20.56 o 
  -5  23   9        5.10      -13.13     19.08 o 
  -4  23   9      124.59      119.02     21.48 o 
  -3  23   9       57.60       59.34     19.07 o 
  -2  23   9       41.34       72.42     22.84 o 
  -1  23   9        4.71        0.53     16.45 o 
   0  23   9      217.39      191.72     20.30 o 
   1  23   9      212.80      237.14     23.17 o 
   2  23   9      624.64      621.99     37.75 o 
   3  23   9      173.37      128.98     81.97 o 
   4  23   9       10.21       79.95     44.62 o 
   5  23   9      360.97      249.24     53.02 o 
   6  23   9       16.60       23.78     33.98 o 
  -6  24   9       24.48       17.20     30.66 o 
  -5  24   9       11.19       42.09     61.75 o 
  -4  24   9       78.82       54.19     24.03 o 
  -3  24   9       24.28      -10.80     19.08 o 
  -2  24   9       11.25       12.07     18.12 o 
  -1  24   9        1.15       34.68     22.58 o 
   0  24   9       88.02       95.16     21.87 o 
   1  24   9        0.84       -1.03     23.60 o 
   2  24   9        0.56       20.23     17.97 o 
   3  24   9      149.71       36.32     46.02 o 
   4  24   9      838.75      732.09     74.76 o 
   5  24   9        0.96      -41.15     42.70 o 
  -6  25   9      189.76      256.32     59.82 o 
  -5  25   9       13.50       16.42     23.61 o 
  -4  25   9       20.87       -3.50     37.53 o 
  -3  25   9       75.72       57.92     24.35 o 
  -2  25   9       60.42       26.90     23.73 o 
  -1  25   9       30.11       12.70     21.57 o 
   0  25   9      598.29      542.91     34.55 o 
   1  25   9       31.26       45.87     20.16 o 
   2  25   9       36.70       36.94     19.69 o 
   3  25   9      107.31      106.76     49.81 o 
   4  25   9      353.80      311.03     59.38 o 
   5  25   9      429.14      431.50     65.00 o 
  -5  26   9       33.22       20.11     32.55 o 
  -4  26   9       82.29       92.43     27.25 o 
  -3  26   9       38.14       19.67     44.38 o 
  -2  26   9      106.99      150.44     26.53 o 
  -1  26   9      157.88      151.72     25.77 o 
   0  26   9       18.41       15.63     22.02 o 
   1  26   9       38.06       76.80     57.68 o 
   2  26   9      162.66      138.45     51.24 o 
   3  26   9        9.29      153.51     50.90 o 
   4  26   9        9.67      -29.47     43.67 o 
  -4  27   9       86.89      107.46     28.21 o 
  -3  27   9       99.72      107.22     27.83 o 
  -2  27   9      121.43       95.63     29.50 o 
  -1  27   9      105.94      129.56     26.34 o 
   0  27   9       23.76       21.59     22.62 o 
   1  27   9      343.91      342.63     32.11 o 
   2  27   9      111.87       90.57     21.95 o 
   3  27   9       16.73      -41.48     45.56 o 
  -2  28   9       73.45       78.86     34.63 o 
  -1  28   9      314.11      305.91     76.53 o 
   0  28   9      146.27      163.15     31.66 o 
   1  28   9      158.72      182.83     39.66 o 
 -12   0  10       10.26       29.46     28.78 o 
 -11   0  10      411.23      500.62     31.80 o 
 -10   0  10      278.44      304.73     22.59 o 
  -9   0  10      521.39      565.18     25.12 o 
  -8   0  10     1346.39     1297.17     31.81 o 
  -7   0  10     1278.85     1330.09     29.75 o 
  -6   0  10     1870.42     1723.31     38.41 o 
  -5   0  10      842.71      760.15     41.33 o 
  -4   0  10     4499.09     4386.78    122.43 o 
  -3   0  10     9381.82     9427.55    115.78 o 
  -2   0  10     4258.12     4183.29     59.48 o 
  -1   0  10     5064.13     4926.37     66.45 o 
   0   0  10     4402.18     4440.90     70.69 o 
   1   0  10     1830.72     1854.28     39.26 o 
   2   0  10    11818.68    11567.18    126.05 o 
   3   0  10      490.82      490.87     25.04 o 
   4   0  10      272.04      337.11     37.64 o 
   5   0  10      403.43      379.62     42.46 o 
   6   0  10     1314.18     1274.69     72.26 o 
   7   0  10      126.44       99.01     37.97 o 
   8   0  10      251.79      342.55     49.83 o 
   9   0  10      170.45       89.70     43.89 o 
  10   0  10      765.30      842.10     74.16 o 
  11   0  10       23.84       74.70     50.23 o 
 -12   1  10        0.48       -0.53     19.18 o 
 -11   1  10       34.26       47.42     17.40 o 
 -10   1  10        1.79        8.78     11.29 o 
  -9   1  10        5.13       18.77     10.02 o 
  -8   1  10       25.93        9.10      8.27 o 
  -7   1  10       11.42       19.16      7.11 o 
  -6   1  10       52.62       48.58      8.67 o 
  -5   1  10     1793.28     1735.61     28.61 o 
  -4   1  10        9.45        2.59      4.33 o 
  -3   1  10       67.83       87.81      7.68 o 
  -2   1  10      130.54      132.80      9.23 o 
  -1   1  10      304.64      337.85     10.88 o 
   0   1  10       36.14       46.00      7.02 o 
   1   1  10        3.79        3.89      5.19 o 
   2   1  10      314.23      273.22      9.01 o 
   3   1  10       50.81       36.43      6.33 o 
   4   1  10      256.04      266.51     17.94 o 
   5   1  10      735.56      699.13     66.24 o 
   6   1  10       56.41       32.25     19.87 o 
   7   1  10       20.90       62.38     24.29 o 
   8   1  10       28.51       86.72     26.93 o 
   9   1  10      175.86      205.73     33.10 o 
  10   1  10       61.85      129.51     34.31 o 
  11   1  10       78.61       32.72     34.32 o 
 -12   2  10       34.07       34.04     19.44 o 
 -11   2  10       19.89       29.66     15.87 o 
 -10   2  10      594.08      608.73     20.02 o 
  -9   2  10       35.65       40.44     10.21 o 
  -8   2  10     1434.97     1433.69     22.69 o 
  -7   2  10     1298.83     1313.80     20.04 o 
  -6   2  10      304.84      292.93     12.19 o 
  -5   2  10     5692.30     5660.53     67.49 o 
  -4   2  10     4736.75     4546.83     51.15 o 
  -3   2  10      549.19      482.49     15.29 o 
  -2   2  10     4420.86     4166.27     41.89 o 
  -1   2  10     5568.05     5547.35     57.66 o 
   0   2  10     2113.63     2080.88     27.65 o 
   1   2  10     4300.25     4292.70     40.20 o 
   2   2  10      904.08      927.29     15.28 o 
   3   2  10     2662.85     2567.00     31.88 o 
   4   2  10     1191.31     1262.08     44.09 o 
   5   2  10      353.05      420.47     47.03 o 
   6   2  10        3.62      -10.61     17.71 o 
   7   2  10      119.69      138.14     27.68 o 
   8   2  10       46.35       95.64     54.11 o 
   9   2  10       38.24       19.25     28.77 o 
  10   2  10       41.54       75.42     32.26 o 
  11   2  10       43.01       35.67     32.21 o 
 -12   3  10       43.25       27.98     18.28 o 
 -11   3  10      180.48      151.67     18.78 o 
 -10   3  10      108.33      115.11     12.38 o 
  -9   3  10        2.11       -9.47      9.47 o 
  -8   3  10      120.53      113.10     10.16 o 
  -7   3  10       16.60       19.86      7.45 o 
  -6   3  10       86.38       77.33      8.02 o 
  -5   3  10      138.83      155.72     12.34 o 
  -4   3  10        4.53        0.32      7.60 o 
  -3   3  10      315.59      352.10     23.74 o 
  -2   3  10       42.09       44.14      8.24 o 
  -1   3  10      137.45      147.33     10.94 o 
   0   3  10      725.72      739.11     15.19 o 
   1   3  10      121.88      102.42      7.73 o 
   2   3  10     5007.00     5024.83     45.29 o 
   3   3  10      239.49      242.25     20.20 o 
   4   3  10      201.84      152.97     15.05 o 
   5   3  10     2107.53     2033.85     43.77 o 
   6   3  10       62.28       61.44     21.79 o 
   7   3  10      123.69      122.61     37.25 o 
   8   3  10       90.32      105.35     29.44 o 
   9   3  10      167.66      157.91     34.93 o 
  10   3  10      184.38      185.20     36.63 o 
  11   3  10        0.75      -26.91     32.54 o 
 -12   4  10      393.85      229.05    120.59 o 
 -11   4  10      167.09      149.40     33.21 o 
 -10   4  10       51.57       49.53     11.84 o 
  -9   4  10     2225.37     2286.72     30.84 o 
  -8   4  10      434.83      432.22     14.82 o 
  -7   4  10      642.20      651.27     28.52 o 
  -6   4  10     2618.97     2680.65     39.26 o 
  -5   4  10     2011.27     1978.39     31.24 o 
  -4   4  10     2655.25     2493.91     34.60 o 
  -3   4  10     3738.01     3629.59     47.18 o 
  -2   4  10     2617.83     2658.20     38.83 o 
  -1   4  10     9230.01     8970.91     97.01 o 
   0   4  10     4365.80     4244.67     39.73 o 
   1   4  10     1009.04      988.87     19.48 o 
   2   4  10     1061.90     1057.91     16.24 o 
   3   4  10      265.88      298.35     18.36 o 
   4   4  10       91.53       75.79     11.97 o 
   5   4  10     1188.49     1076.73     32.31 o 
   6   4  10       11.29       20.60     21.03 o 
   7   4  10       33.63       27.34     23.61 o 
   8   4  10        0.26      -13.06     25.08 o 
   9   4  10       18.11       30.96     29.57 o 
  10   4  10       14.84       -0.32     30.57 o 
  11   4  10       60.65       41.48     34.36 o 
 -12   5  10       77.74       36.48     23.88 o 
 -11   5  10       77.95       57.83     17.93 o 
 -10   5  10       40.71       13.23     16.14 o 
  -9   5  10      438.74      437.92     16.12 o 
  -8   5  10       44.06       37.81      9.26 o 
  -7   5  10       27.45       25.58      9.28 o 
  -6   5  10      770.09      761.76     18.29 o 
  -5   5  10      819.29      785.48     20.66 o 
  -4   5  10      165.87      169.33     11.49 o 
  -3   5  10       52.31       44.87      9.68 o 
  -2   5  10      439.69      433.34     16.31 o 
  -1   5  10      143.87      136.53     10.01 o 
   0   5  10     2098.99     1961.52     28.53 o 
   1   5  10      312.60      264.81     10.32 o 
   2   5  10      106.75      117.03      7.28 o 
   3   5  10    10300.54    10153.53    134.26 o 
   4   5  10      786.96      706.52     23.55 o 
   5   5  10        7.18       -0.48     12.69 o 
   6   5  10     2081.59     2208.86     64.98 o 
   7   5  10      335.59      360.42     34.11 o 
   8   5  10       25.17       61.38     42.99 o 
   9   5  10      691.63      643.06     48.82 o 
  10   5  10       15.90       43.33     30.78 o 
  11   5  10       29.64      126.29     56.73 o 
 -12   6  10        6.12        6.85     12.63 o 
 -11   6  10       38.56       47.29     13.86 o 
 -10   6  10      369.86      366.62     17.90 o 
  -9   6  10      227.45      231.59     13.42 o 
  -8   6  10       35.96       52.18     10.95 o 
  -7   6  10      163.07      161.71     11.84 o 
  -6   6  10     2037.95     2039.30     36.79 o 
  -5   6  10     2068.49     2075.63     34.70 o 
  -4   6  10     2750.15     2712.79     73.30 o 
  -3   6  10     2386.09     2296.51     37.28 o 
  -2   6  10     1698.95     1616.97     34.92 o 
  -1   6  10      643.03      620.71     16.57 o 
   0   6  10     8263.97     7968.08     79.54 o 
   1   6  10     1546.28     1438.18     30.35 o 
   2   6  10      328.32      345.34     13.10 o 
   3   6  10     1599.66     1554.47     36.65 o 
   4   6  10     1806.90     1695.77     35.76 o 
   5   6  10      165.72      146.19     17.28 o 
   6   6  10      173.31      160.04     25.59 o 
   7   6  10      140.57      140.13     45.06 o 
   8   6  10       26.42       12.50     25.43 o 
   9   6  10      103.98      162.25     32.51 o 
  10   6  10        7.40       10.13     31.79 o 
  11   6  10       26.91       -2.68     33.98 o 
 -12   7  10       71.24       50.65     16.81 o 
 -11   7  10       76.11       61.80     17.22 o 
 -10   7  10      561.17      566.51     19.99 o 
  -9   7  10      342.27      327.26     14.74 o 
  -8   7  10      204.70      200.44     13.73 o 
  -7   7  10       21.41       11.73      9.24 o 
  -6   7  10      276.72      269.45     12.91 o 
  -5   7  10     2028.67     1949.18     25.64 o 
  -4   7  10        9.22       18.66     10.02 o 
  -3   7  10       16.73        8.53      8.75 o 
  -2   7  10      230.33      215.59     13.73 o 
  -1   7  10        4.49        6.98      7.42 o 
   0   7  10      381.75      406.36     14.38 o 
   1   7  10     6458.57     6379.03     65.92 o 
   2   7  10      221.67      240.56     16.43 o 
   3   7  10       37.74        7.28     10.74 o 
   4   7  10     2450.72     2385.32     48.81 o 
   5   7  10      853.30      848.46     65.81 o 
   6   7  10      461.82      500.92     27.40 o 
   7   7  10       60.36       81.66     25.17 o 
   8   7  10      156.14       86.50     63.91 o 
   9   7  10      134.60      152.30     34.16 o 
  10   7  10      330.84      323.63     41.75 o 
 -11   8  10       11.37       -3.69     11.25 o 
 -10   8  10      203.49      189.08     22.06 o 
  -9   8  10       14.77       19.83     18.80 o 
  -8   8  10      632.48      646.29     19.88 o 
  -7   8  10      584.88      610.87     20.67 o 
  -6   8  10       17.45        8.78      8.55 o 
  -5   8  10      258.35      295.85     13.42 o 
  -4   8  10      246.40      267.06     16.22 o 
  -3   8  10      771.51      686.83     29.14 o 
  -2   8  10     3147.72     3016.17     40.18 o 
  -1   8  10      132.38      162.28     10.98 o 
   0   8  10       37.53       27.84      7.99 o 
   1   8  10     1997.18     1901.11     28.19 o 
   2   8  10       50.84       46.55     16.73 o 
   3   8  10      383.24      356.36     20.44 o 
   4   8  10       40.59       35.91     13.43 o 
   5   8  10        7.74        0.46      6.91 o 
   6   8  10      525.90      532.75     28.37 o 
   7   8  10       69.62       69.87     24.92 o 
   8   8  10        1.38      -10.18     23.56 o 
   9   8  10       25.20       39.69     30.27 o 
  10   8  10      122.49      132.69     45.32 o 
 -11   9  10      128.33       34.25     40.59 o 
 -10   9  10      889.26      783.39     38.95 o 
  -9   9  10      291.56      314.59     23.55 o 
  -8   9  10      292.12      245.25     15.18 o 
  -7   9  10     1762.13     1723.04     32.06 o 
  -6   9  10      597.08      577.96     17.11 o 
  -5   9  10       28.86       26.65      8.51 o 
  -4   9  10      195.55      178.63     14.66 o 
  -3   9  10      219.29      223.49     15.05 o 
  -2   9  10      302.58      277.65     15.07 o 
  -1   9  10      207.86      199.74     13.35 o 
   0   9  10      569.88      499.14     15.82 o 
   1   9  10      324.83      317.18     15.34 o 
   2   9  10     2052.31     2042.75     55.76 o 
   3   9  10      853.00      824.79     36.55 o 
   4   9  10      940.25      993.98     38.55 o 
   5   9  10     2199.16     2128.03     45.86 o 
   6   9  10      327.47      377.36     25.33 o 
   7   9  10      135.35      157.79     29.06 o 
   8   9  10      538.70      469.02     41.92 o 
   9   9  10       20.71        3.07     29.71 o 
  10   9  10        4.73       24.55     37.33 o 
 -11  10  10       33.31        1.04     12.53 o 
 -10  10  10        0.32       -0.71     15.55 o 
  -9  10  10      106.17       95.67     13.71 o 
  -8  10  10      160.89      190.99     14.29 o 
  -7  10  10      508.73      502.01     17.98 o 
  -6  10  10     1095.20     1045.26     21.67 o 
  -5  10  10      176.55      173.37     11.54 o 
  -4  10  10      221.47      178.95     13.59 o 
  -3  10  10     2463.57     2485.84     37.61 o 
  -2  10  10        4.09       16.62      8.78 o 
  -1  10  10       31.23       34.67      8.86 o 
   0  10  10       68.58       72.10      9.30 o 
   1  10  10       37.72       61.79     10.87 o 
   2  10  10      108.29      104.42     19.15 o 
   3  10  10       46.43       -3.49      8.92 o 
   4  10  10       31.67       15.86     21.49 o 
   5  10  10        1.63       13.09     13.34 o 
   6  10  10        9.64       -3.97     15.77 o 
   7  10  10       14.59       37.65     25.67 o 
   8  10  10       11.50       14.27     27.71 o 
   9  10  10        0.50        1.12      9.65 o 
  10  10  10       20.46      -27.81     31.77 o 
 -11  11  10      235.77      245.31     50.17 o 
 -10  11  10      172.12      116.75     23.16 o 
  -9  11  10      545.60      545.98     20.94 o 
  -8  11  10       10.81       19.20     11.65 o 
  -7  11  10      233.97      251.29     14.66 o 
  -6  11  10     1139.93     1173.78     25.96 o 
  -5  11  10      220.21      210.53     12.03 o 
  -4  11  10      212.19      190.83     10.55 o 
  -3  11  10       92.69      108.08     11.79 o 
  -2  11  10       13.09       16.70      9.14 o 
  -1  11  10       27.88       27.50      9.25 o 
   0  11  10       43.15       37.54      8.89 o 
   1  11  10     1102.84     1028.73     29.50 o 
   3  11  10       71.70       66.14     19.61 o 
   4  11  10      282.15      293.12     28.39 o 
   5  11  10      993.24     1067.64     55.59 o 
   6  11  10       64.11       85.81     19.52 o 
   7  11  10      382.19      379.26     30.85 o 
   8  11  10      326.18      321.04     51.61 o 
   9  11  10      261.85      317.77     39.77 o 
  10  11  10      142.65      147.15     37.40 o 
 -11  12  10       38.17       33.45     21.47 o 
 -10  12  10        1.58        1.43     14.62 o 
  -9  12  10        0.87       11.57     14.91 o 
  -8  12  10      106.04       92.13     15.87 o 
  -7  12  10       97.81       99.73     11.67 o 
  -6  12  10       74.56       87.36     11.56 o 
  -5  12  10      882.93      846.86     20.03 o 
  -4  12  10        5.09       -1.86      7.30 o 
  -3  12  10       14.20        7.79     10.13 o 
  -2  12  10      284.84      289.61     16.63 o 
  -1  12  10       97.45       89.46     11.03 o 
   0  12  10        5.97       -4.45      7.91 o 
   1  12  10      171.69      171.78     17.31 o 
   2  12  10       13.08        4.52     16.68 o 
   3  12  10       60.12       68.81     20.63 o 
   4  12  10       18.51       29.29     45.22 o 
   5  12  10        8.37        2.56     17.10 o 
   6  12  10        0.30       12.22     13.97 o 
   7  12  10      338.39      281.47     40.89 o 
   8  12  10        0.70       45.80     28.50 o 
   9  12  10       50.31       79.89     33.01 o 
  10  12  10       18.87       -4.43     33.88 o 
 -11  13  10      373.21      361.65     40.13 o 
 -10  13  10      196.14      169.30     46.66 o 
  -9  13  10       59.26       60.81     19.94 o 
  -8  13  10     1229.31     1121.81     24.45 o 
  -7  13  10      778.35      759.07     20.82 o 
  -6  13  10       21.86       37.05     11.05 o 
  -5  13  10       51.68       54.25     10.36 o 
  -4  13  10      343.52      345.34     14.20 o 
  -3  13  10      108.43       88.36     12.88 o 
  -2  13  10      420.10      372.73     17.26 o 
  -1  13  10       17.58        6.11      8.61 o 
   0  13  10       28.90       29.04     10.32 o 
   1  13  10       88.59       95.87     25.50 o 
   2  13  10      597.14      629.56     37.58 o 
   3  13  10      610.98      592.03     35.58 o 
   4  13  10     1412.25     1524.32    142.93 o 
   5  13  10       77.73      105.58     34.14 o 
   6  13  10      483.84      501.10     38.90 o 
   7  13  10     1074.56     1171.02     52.74 o 
   8  13  10        7.78       26.99     28.95 o 
   9  13  10      136.18      123.92     34.69 o 
 -10  14  10       34.58       14.64     17.32 o 
  -9  14  10      483.47      455.26     27.92 o 
  -8  14  10      591.02      630.66     20.71 o 
  -7  14  10       28.95       38.49     11.19 o 
  -6  14  10      594.18      601.76     22.98 o 
  -5  14  10       21.91       17.02     10.16 o 
  -4  14  10       27.78       19.46      9.87 o 
  -3  14  10     2113.88     2020.95     28.44 o 
  -2  14  10       16.46        8.61      6.36 o 
  -1  14  10      366.88      373.22     16.92 o 
   0  14  10      391.30      315.26     20.38 o 
   1  14  10       14.66        4.09     18.21 o 
   2  14  10       18.79       18.43     19.25 o 
   3  14  10      188.43      212.10     27.43 o 
   4  14  10       11.39       49.73     46.32 o 
   5  14  10       14.23        0.80     39.47 o 
   6  14  10       68.00       30.65     20.58 o 
   7  14  10      333.00      399.20     38.38 o 
   8  14  10       18.44       27.08     46.71 o 
   9  14  10        3.46       -3.95     42.48 o 
 -10  15  10      376.39      309.79     50.39 o 
  -9  15  10      704.62      695.95     32.48 o 
  -8  15  10      225.60      252.05     16.90 o 
  -7  15  10        6.78        6.13     12.26 o 
  -6  15  10      371.00      388.39     17.95 o 
  -5  15  10       38.93       20.82     10.57 o 
  -4  15  10      168.83      169.27     12.47 o 
  -3  15  10        8.08        4.68      6.50 o 
  -2  15  10        4.23        2.63     11.01 o 
  -1  15  10      106.40      124.40     16.45 o 
   0  15  10      822.95      763.93     57.11 o 
   1  15  10      904.23      771.03     39.85 o 
   2  15  10      248.01      285.90     30.02 o 
   3  15  10      323.91      303.64     29.96 o 
   4  15  10      128.96      164.82     36.83 o 
   5  15  10      524.72      547.89     39.78 o 
   6  15  10      481.03      531.31     34.36 o 
   7  15  10       40.58      130.88     45.83 o 
   8  15  10      491.72      566.06     72.00 o 
   9  15  10       98.87      180.02     53.17 o 
 -10  16  10      153.46      141.78     26.53 o 
  -9  16  10      258.55      235.44     30.14 o 
  -8  16  10        7.91       28.33     15.66 o 
  -7  16  10       55.98       73.90     13.42 o 
  -6  16  10      836.31      828.47     23.74 o 
  -5  16  10      399.68      384.52     21.73 o 
  -4  16  10      436.22      442.55     19.39 o 
  -3  16  10      682.56      689.85     18.50 o 
  -2  16  10      983.60      988.62     18.84 o 
  -1  16  10       20.10       -2.48     13.55 o 
   0  16  10      984.31      987.45     46.49 o 
   1  16  10     1840.96     1791.09     58.34 o 
   2  16  10      490.56      440.51     37.79 o 
   3  16  10       37.88       58.46     21.95 o 
   4  16  10     1143.64     1215.45     51.74 o 
   5  16  10        4.13       18.13     24.15 o 
   6  16  10        4.33       17.96     21.11 o 
   7  16  10       30.29       27.92     27.69 o 
   8  16  10       73.48      129.98     52.12 o 
   9  16  10        2.29       -3.35     45.75 o 
  -9  17  10       43.05       55.56     26.15 o 
  -8  17  10       62.05       66.31     23.18 o 
  -7  17  10      903.69      883.16     25.25 o 
  -6  17  10       14.18        6.29     10.15 o 
  -5  17  10      340.69      341.05     16.89 o 
  -4  17  10        8.98       10.04     10.46 o 
  -3  17  10       17.17       15.47      9.82 o 
  -2  17  10       31.95       29.64     10.39 o 
  -1  17  10      369.55      325.71     51.36 o 
   0  17  10       86.92      127.61     23.99 o 
   1  17  10      146.66      219.48     28.17 o 
   2  17  10      468.73      398.76     35.59 o 
   3  17  10      269.44      229.65     31.13 o 
   4  17  10      497.38      568.60    111.82 o 
   5  17  10      736.37      772.42     46.32 o 
   6  17  10       30.39        7.59     21.46 o 
   7  17  10      141.75       65.32     45.79 o 
   8  17  10       95.62      141.50     54.87 o 
  -9  18  10      238.71      298.23     33.10 o 
  -8  18  10      212.40      226.31     29.42 o 
  -7  18  10      302.04      317.69     24.61 o 
  -6  18  10      358.99      372.14     20.31 o 
  -5  18  10     1313.82     1278.48     30.05 o 
  -4  18  10      844.44      803.17     24.15 o 
  -3  18  10      899.77      896.30     23.71 o 
  -2  18  10     1363.17     1392.60     33.05 o 
  -1  18  10     2011.25     1980.92    140.94 o 
   1  18  10      890.33      933.92     48.30 o 
   2  18  10       32.51       -5.00     21.37 o 
   3  18  10      327.43      383.42     36.05 o 
   4  18  10      220.41      243.33     32.59 o 
   5  18  10      208.33      253.19     44.96 o 
   6  18  10       14.19       19.82     30.38 o 
   7  18  10        7.13       -1.31     46.25 o 
   8  18  10        1.24       -3.92     47.91 o 
  -9  19  10       97.92       69.64     24.29 o 
  -8  19  10      304.19      224.33    114.40 o 
  -7  19  10        6.89       25.51     22.24 o 
  -6  19  10       51.42       52.18     15.09 o 
  -5  19  10      191.93      197.57     17.11 o 
  -4  19  10       10.77        6.43     12.26 o 
  -3  19  10       17.53       25.69     12.84 o 
  -2  19  10       20.52       29.40     12.89 o 
  -1  19  10       13.10       -1.55     23.52 o 
   0  19  10      639.50      577.82     40.88 o 
   1  19  10      143.59      116.37     42.13 o 
   2  19  10      113.96      177.16     32.85 o 
   3  19  10      641.53      635.93    108.78 o 
   4  19  10      121.16       92.97     70.55 o 
   5  19  10       43.28       57.47     28.06 o 
   6  19  10      341.77      362.46     42.12 o 
   7  19  10      292.74      359.47     65.20 o 
   8  19  10      155.49      154.40     55.46 o 
  -8  20  10      331.11      365.75     61.69 o 
  -7  20  10      474.72      480.75     84.11 o 
  -6  20  10      205.24      137.65     36.25 o 
  -5  20  10      900.69      899.78     27.40 o 
  -4  20  10     1728.00     1749.96     38.57 o 
  -3  20  10      306.66      319.76     21.98 o 
  -2  20  10      676.33      629.88     26.20 o 
  -1  20  10     2028.32     2080.10     41.84 o 
   0  20  10      782.68      789.40    118.50 o 
   1  20  10      414.97      457.91     39.08 o 
   2  20  10      222.30      199.58     41.14 o 
   3  20  10      772.89      730.85     46.45 o 
   4  20  10       75.49       74.51     46.12 o 
   5  20  10      103.07      177.50     51.37 o 
   6  20  10        8.45       -6.48     29.52 o 
   7  20  10        0.88      -40.19     40.19 o 
  -8  21  10      274.46      261.91     31.15 o 
  -7  21  10        9.47      -22.03     22.03 o 
  -6  21  10       44.38       47.78     23.43 o 
  -5  21  10      206.95      227.29     20.35 o 
  -4  21  10       96.48       69.91     16.68 o 
  -3  21  10      275.84      296.82     34.74 o 
  -2  21  10        1.17       -8.09     14.24 o 
  -1  21  10       31.67       48.06     13.86 o 
   0  21  10      230.41      218.97     21.86 o 
   1  21  10      279.55      233.50     48.06 o 
   2  21  10        4.03        5.58     33.59 o 
   3  21  10       92.75       56.94     27.67 o 
   4  21  10       85.12      176.76     49.98 o 
   5  21  10       55.32       60.81     44.11 o 
   6  21  10      130.75      121.79     35.15 o 
   7  21  10       10.10      -16.48     44.61 o 
  -7  22  10      545.21      564.72     39.27 o 
  -6  22  10      253.40      275.82     67.56 o 
  -5  22  10      328.84      334.31     31.14 o 
  -4  22  10      915.62     1013.68     36.06 o 
  -3  22  10     1366.67     1406.31     41.59 o 
  -2  22  10     1325.95     1323.52     36.64 o 
  -1  22  10      321.95      309.43     20.57 o 
   0  22  10     1007.19     1005.10     60.50 o 
   1  22  10      428.54      381.68     60.65 o 
   2  22  10     1173.42     1215.66     79.92 o 
   3  22  10      209.87       99.27     45.74 o 
   4  22  10      133.25      209.09     52.44 o 
   5  22  10       32.77       -4.66     45.78 o 
   6  22  10       84.76       94.76     36.96 o 
  -7  23  10        0.81        6.92     47.00 o 
  -6  23  10        1.72       19.97     31.79 o 
  -5  23  10       12.72       40.04     22.76 o 
  -4  23  10       63.59       53.26     35.96 o 
  -3  23  10      426.87      449.94     30.63 o 
  -2  23  10      392.43      423.36     28.10 o 
  -1  23  10      173.42      192.20     21.31 o 
   0  23  10      237.39      236.05     26.91 o 
   1  23  10       40.00       21.00     44.38 o 
   2  23  10        3.02       22.09     40.16 o 
   3  23  10       10.53       23.00     41.13 o 
   4  23  10        2.21      -24.87     42.62 o 
   5  23  10      169.50      141.44     53.52 o 
  -6  24  10      887.79      828.92     43.01 o 
  -5  24  10      119.46      137.60     62.75 o 
  -4  24  10      364.52      375.77     49.80 o 
  -3  24  10      909.01      907.14     39.94 o 
  -2  24  10      292.78      320.15     26.50 o 
  -1  24  10      852.53      870.99     34.27 o 
   0  24  10       17.81        3.97     14.62 o 
   1  24  10      738.85      745.76     76.20 o 
   2  24  10     1058.61     1111.44     85.06 o 
   3  24  10       26.25       78.76     47.35 o 
   4  24  10      145.81      128.92     52.23 o 
   5  24  10      188.49      136.84     55.22 o 
  -5  25  10        0.51       15.00     23.21 o 
  -4  25  10      118.36      132.15     26.38 o 
  -3  25  10       88.93      108.82     23.71 o 
  -2  25  10        4.43      -27.14     27.14 o 
  -1  25  10       92.91       97.19     20.64 o 
   0  25  10       64.48        6.27     44.09 o 
   1  25  10        0.24       30.88     47.39 o 
   2  25  10      108.09       94.78     50.83 o 
   3  25  10       43.34      164.01     48.59 o 
   4  25  10        0.91      113.57     50.83 o 
  -4  26  10       42.52      -17.72     37.14 o 
  -3  26  10      635.61      670.59     45.90 o 
  -2  26  10      390.46      489.24     32.98 o 
  -1  26  10      134.61      145.03     22.26 o 
   0  26  10      394.80      469.49     66.97 o 
   1  26  10      169.14      100.43     52.61 o 
   2  26  10        7.55       -2.72     46.13 o 
   3  26  10       88.07       61.28     50.74 o 
  -2  27  10      171.23      204.33     30.71 o 
  -1  27  10        4.20       32.95     23.78 o 
   0  27  10        1.38       27.69     49.04 o 
   1  27  10       45.54      120.47     55.23 o 
 -12   1  11      216.81      220.04     24.13 o 
 -11   1  11      446.41      471.20     21.34 o 
 -10   1  11      718.77      716.43     20.52 o 
  -9   1  11      754.28      771.25     19.49 o 
  -8   1  11      577.15      568.93     15.65 o 
  -7   1  11      391.62      352.27     19.72 o 
  -6   1  11      476.43      489.95     18.60 o 
  -5   1  11       52.25       69.25     13.61 o 
  -4   1  11      546.35      551.10     17.27 o 
  -3   1  11        0.28        6.80      7.38 o 
  -2   1  11      137.18      136.39      8.75 o 
  -1   1  11      179.69      193.23      9.66 o 
   0   1  11      679.40      679.95     14.81 o 
   1   1  11       61.54       47.41      6.70 o 
   2   1  11      388.55      409.29     11.09 o 
   3   1  11      273.74      351.25     17.32 o 
   4   1  11     1454.22     1560.49     50.82 o 
   5   1  11      575.35      620.28     38.44 o 
   6   1  11      378.84      409.27     35.09 o 
   7   1  11      459.46      449.43     76.68 o 
   8   1  11      882.85     1002.90     55.52 o 
   9   1  11       79.31       87.56     32.68 o 
  10   1  11      175.16      224.62     41.28 o 
 -12   2  11       32.08       43.48     20.15 o 
 -11   2  11       22.79       -9.31     18.47 o 
 -10   2  11       96.62      114.44     13.00 o 
  -9   2  11       62.36       51.39     10.67 o 
  -8   2  11        2.98       10.79     10.00 o 
  -7   2  11       46.93       53.65     11.58 o 
  -6   2  11      708.51      707.28     21.12 o 
  -5   2  11       50.28       39.57      9.47 o 
  -4   2  11     1414.13     1375.30     27.56 o 
  -3   2  11        5.42       14.46      7.68 o 
  -2   2  11      368.23      351.98     13.62 o 
  -1   2  11       78.14       89.98      7.77 o 
   0   2  11      683.34      658.87     19.10 o 
   1   2  11     1602.65     1566.91     20.01 o 
   2   2  11        3.13        2.68      5.98 o 
   3   2  11      185.56      184.04     14.46 o 
   4   2  11      311.29      318.07     19.85 o 
   5   2  11       60.61       68.23     21.23 o 
   6   2  11       32.66       11.38     24.85 o 
   7   2  11       22.56       15.78     25.56 o 
   8   2  11      158.08      151.64     80.37 o 
   9   2  11      254.09      241.76     37.64 o 
  10   2  11       28.02       40.16     48.16 o 
 -12   3  11      434.12      471.01     32.51 o 
 -11   3  11      534.60      543.89     22.72 o 
 -10   3  11      238.94      267.90     18.47 o 
  -9   3  11      708.87      754.31     25.96 o 
  -8   3  11     1260.77     1282.56     24.24 o 
  -7   3  11     1534.25     1547.49     25.38 o 
  -6   3  11       62.62       52.43     11.12 o 
  -5   3  11      439.02      428.54     20.42 o 
  -4   3  11       77.77       64.93      9.79 o 
  -3   3  11       33.94       51.53      9.67 o 
  -2   3  11      100.40      101.12      9.58 o 
  -1   3  11      700.81      692.51     19.60 o 
   0   3  11      408.55      377.64     12.84 o 
   1   3  11     2486.86     2611.47     31.32 o 
   2   3  11      506.79      529.83     12.93 o 
   3   3  11     2768.02     2596.19     43.16 o 
   4   3  11      679.36      672.11     27.07 o 
   5   3  11       96.54      145.13     23.99 o 
   6   3  11      567.49      706.48     42.23 o 
   7   3  11     1071.62     1111.11     72.75 o 
   8   3  11        7.18      -32.39     32.39 o 
   9   3  11      763.00      792.39     81.49 o 
  10   3  11        6.31      -31.60     31.60 o 
 -12   4  11        8.68       60.71     35.98 o 
 -11   4  11        2.41        6.26     15.75 o 
 -10   4  11      216.43      232.67     17.91 o 
  -9   4  11      207.99      208.64     16.55 o 
  -8   4  11      241.51      259.84     18.18 o 
  -7   4  11      189.65      188.74     15.92 o 
  -6   4  11      240.07      269.81     16.98 o 
  -5   4  11      748.65      754.84     20.92 o 
  -4   4  11      374.61      390.27     15.92 o 
  -3   4  11     1270.36     1231.22     23.71 o 
  -2   4  11       95.67      105.81     11.33 o 
  -1   4  11     2221.50     2214.69     32.37 o 
   0   4  11       25.23       22.75      7.80 o 
   1   4  11      168.01      192.29      9.74 o 
   2   4  11     1258.08     1264.00     20.55 o 
   3   4  11      484.91      503.52     23.65 o 
   4   4  11        3.37       -2.01     11.20 o 
   5   4  11      336.67      339.74     42.89 o 
   6   4  11      377.08      375.88     34.55 o 
   7   4  11       38.53       87.70     37.55 o 
   8   4  11        0.28       11.92     26.61 o 
   9   4  11        2.55        9.47     40.53 o 
  10   4  11      110.24      139.01     36.43 o 
 -11   5  11      271.96      270.82     20.75 o 
 -10   5  11      636.77      679.90     23.56 o 
  -9   5  11       25.53        8.37     11.07 o 
  -8   5  11      404.90      416.82     16.73 o 
  -7   5  11      707.19      721.96     17.59 o 
  -6   5  11      370.18      358.67     18.33 o 
  -5   5  11        8.00       -5.05      9.32 o 
  -4   5  11       38.96       53.58      9.78 o 
  -3   5  11       47.82       47.78     12.00 o 
  -2   5  11       62.52       69.22     10.29 o 
  -1   5  11      249.73      224.15     12.57 o 
   0   5  11      964.49      907.05     20.07 o 
   1   5  11       68.39       89.55      9.09 o 
   2   5  11      862.44      794.61     22.96 o 
   3   5  11      353.74      374.23     30.64 o 
   4   5  11       33.24       59.15     12.74 o 
   5   5  11     1003.68     1005.56     33.20 o 
   6   5  11       63.90       84.37     24.32 o 
   7   5  11        6.85        0.92     23.59 o 
   8   5  11     1151.03     1347.04     59.88 o 
   9   5  11       32.83      -16.22     46.31 o 
  10   5  11      251.10      307.03     40.71 o 
 -11   6  11      768.37      836.96     33.87 o 
 -10   6  11       12.38       11.37     17.28 o 
  -9   6  11      391.81      409.42     19.05 o 
  -8   6  11      974.44      970.21     31.56 o 
  -7   6  11     2300.87     2276.88     31.31 o 
  -6   6  11     1845.78     1832.20     32.56 o 
  -5   6  11     1442.50     1461.50     28.04 o 
  -4   6  11     1547.04     1569.29     28.06 o 
  -3   6  11     3177.95     3143.02     46.88 o 
  -2   6  11     2415.75     2364.16     35.03 o 
  -1   6  11      249.21      225.36     12.37 o 
   0   6  11     2297.45     2363.36     33.16 o 
   1   6  11       46.04       62.39      8.46 o 
   2   6  11      146.05      137.12     12.98 o 
   3   6  11     1347.66     1274.31     34.01 o 
   4   6  11       14.18       14.13     11.89 o 
   5   6  11        3.35       13.02     14.24 o 
   6   6  11        5.22       22.88     21.72 o 
   7   6  11        0.95      -12.61     22.71 o 
   8   6  11      231.06      273.93     35.45 o 
   9   6  11        1.10        0.38     27.05 o 
  10   6  11       43.67       -9.93     29.89 o 
 -11   7  11      222.01      239.03     24.17 o 
 -10   7  11        5.84       20.53     13.73 o 
  -9   7  11      179.87      176.52     14.43 o 
  -8   7  11      327.72      339.05     16.08 o 
  -7   7  11       38.72       26.58     10.60 o 
  -6   7  11       11.73       11.46     10.81 o 
  -5   7  11       35.96       25.54     10.61 o 
  -4   7  11      114.65       89.07     12.72 o 
  -3   7  11      144.44      160.24     13.55 o 
  -2   7  11     1494.35     1389.39     29.38 o 
  -1   7  11      540.50      544.79     17.08 o 
   0   7  11        4.48        2.73      7.64 o 
   1   7  11      695.06      604.18     18.90 o 
   2   7  11      266.11      280.41     24.51 o 
   3   7  11       36.38       29.05     12.72 o 
   4   7  11     1075.52     1024.76     29.44 o 
   5   7  11       95.78       99.64     20.37 o 
   6   7  11      119.63      145.77     34.58 o 
   7   7  11      201.48      206.29     62.67 o 
   8   7  11       16.86       76.92     28.69 o 
   9   7  11      112.34      133.44     36.00 o 
  10   7  11       59.20      114.65     36.99 o 
 -11   8  11       29.22       21.38     19.67 o 
 -10   8  11      377.75      427.67     21.07 o 
  -9   8  11       93.72      118.88     13.56 o 
  -8   8  11      393.57      408.80     17.60 o 
  -7   8  11     1533.19     1577.58     30.45 o 
  -6   8  11     4197.40     4180.39     54.28 o 
  -5   8  11     2303.74     2161.79     35.39 o 
  -4   8  11     1500.65     1454.27     39.55 o 
  -3   8  11     3047.13     3006.05     42.24 o 
  -2   8  11     5756.20     5693.44     71.27 o 
  -1   8  11     1989.76     1963.48     31.24 o 
   0   8  11     1344.48     1319.74     24.61 o 
   1   8  11     1199.10     1194.98     26.05 o 
   2   8  11      919.52      932.86     38.98 o 
   3   8  11      613.15      613.16     35.19 o 
   4   8  11      153.50      169.30     18.46 o 
   5   8  11      105.03      109.38     15.97 o 
   6   8  11      145.58      136.17     20.64 o 
   7   8  11      403.04      421.22     37.95 o 
   8   8  11        1.29      -16.07     26.21 o 
   9   8  11        4.67      -35.65     35.65 o 
  10   8  11        7.56       20.03     33.60 o 
 -11   9  11        1.77       23.13     33.43 o 
 -10   9  11        7.10        4.86     19.27 o 
  -9   9  11      208.76      223.81     15.75 o 
  -8   9  11       18.96       17.62     10.98 o 
  -7   9  11        1.50       13.90      9.90 o 
  -6   9  11      157.35      175.25      9.99 o 
  -5   9  11       71.74       55.20     13.71 o 
  -4   9  11       72.94       55.62     11.73 o 
  -3   9  11      440.38      395.76     17.16 o 
  -2   9  11      917.61      928.84     22.65 o 
  -1   9  11       39.04       42.87      9.64 o 
   0   9  11      810.88      749.02     19.23 o 
   1   9  11       46.22       27.83     11.40 o 
   2   9  11        8.42       20.51     17.46 o 
   3   9  11      338.08      289.01     26.70 o 
   4   9  11      167.48      168.49     24.34 o 
   5   9  11      119.32       96.81     19.97 o 
   6   9  11      190.29      199.74     22.67 o 
   7   9  11      227.43      226.34     31.88 o 
   8   9  11       78.44       34.62     28.35 o 
   9   9  11       10.33       20.25     31.20 o 
  10   9  11        5.61       51.41     44.42 o 
 -11  10  11       31.74       48.98     21.11 o 
 -10  10  11      948.00      926.79     38.86 o 
  -9  10  11      114.48      154.25     16.49 o 
  -8  10  11      295.23      300.61     17.05 o 
  -7  10  11     3905.83     3849.16     52.69 o 
  -6  10  11      774.38      786.24     18.42 o 
  -5  10  11     1570.96     1570.42     38.62 o 
  -4  10  11     6610.61     6356.53     73.71 o 
  -3  10  11     2194.46     2160.19     39.23 o 
  -2  10  11     1133.79     1204.50     30.49 o 
  -1  10  11     4441.34     4315.69     58.05 o 
   0  10  11     1621.54     1563.07     31.69 o 
   1  10  11     1775.22     1775.76     48.35 o 
   2  10  11     1636.38     1733.99     53.91 o 
   3  10  11      358.67      360.41     29.72 o 
   4  10  11     1235.04     1336.51     66.35 o 
   5  10  11      165.56      178.13     28.75 o 
   6  10  11       56.86       57.52     19.24 o 
   7  10  11      555.41      495.34     40.85 o 
   8  10  11        1.32      -26.45     26.45 o 
   9  10  11        2.42      -29.89     29.89 o 
  10  10  11      186.72      151.54     37.69 o 
 -11  11  11       32.36       37.51     20.43 o 
 -10  11  11       10.54       25.45     19.17 o 
  -9  11  11       38.25       33.35     14.25 o 
  -8  11  11       15.42       14.01     14.70 o 
  -7  11  11        0.44       14.14     10.68 o 
  -6  11  11      289.45      261.69     12.99 o 
  -5  11  11        6.58       -3.56     11.67 o 
  -4  11  11        0.30       22.62     11.34 o 
  -3  11  11      581.21      563.80     22.72 o 
  -2  11  11        4.36        3.55      9.99 o 
  -1  11  11       90.55      104.37     12.47 o 
   0  11  11      646.79      558.16     20.96 o 
   1  11  11      108.07      113.56     33.52 o 
   2  11  11      781.18      714.14     47.46 o 
   3  11  11       69.60       91.03     29.64 o 
   4  11  11       56.38       49.62     25.86 o 
   5  11  11       46.32       23.40     20.97 o 
   6  11  11      217.51      218.58     30.26 o 
   7  11  11       66.56       57.71     27.18 o 
   8  11  11       73.29       29.05     28.54 o 
   9  11  11       15.14      -15.85     28.74 o 
 -10  12  11        8.43       14.63     28.01 o 
  -9  12  11     1616.04     1610.96     33.37 o 
  -8  12  11     1903.39     1863.70     30.31 o 
  -7  12  11       26.64        3.21     10.10 o 
  -6  12  11     1599.26     1619.35     27.58 o 
  -5  12  11     4223.18     4264.92     57.99 o 
  -4  12  11      853.94      865.16     25.22 o 
  -3  12  11     2618.22     2533.13     41.65 o 
  -2  12  11     3436.66     3362.33     46.84 o 
  -1  12  11     1663.42     1684.58     30.66 o 
   0  12  11      671.65      708.00     23.74 o 
   1  12  11     2461.93     2475.96     67.33 o 
   3  12  11     1064.76     1078.66     45.18 o 
   4  12  11      170.60      164.95     26.47 o 
   5  12  11      308.32      307.18     26.95 o 
   6  12  11     1534.92     1604.63     58.78 o 
   7  12  11       37.57        1.97     41.08 o 
   8  12  11        0.33       23.65     31.00 o 
   9  12  11       80.66       70.12     43.04 o 
 -10  13  11      154.51      174.23     23.23 o 
  -9  13  11      138.25      162.74     25.02 o 
  -8  13  11      243.47      220.87     15.09 o 
  -7  13  11        6.31        0.70     12.31 o 
  -6  13  11       36.91       24.64     10.39 o 
  -5  13  11       83.91       81.91     11.15 o 
  -4  13  11        0.97       -0.59     11.42 o 
  -3  13  11       55.69       58.92     12.22 o 
  -2  13  11        0.23       -4.59      9.20 o 
  -1  13  11      260.02      259.27     17.50 o 
   0  13  11        9.37       10.16      8.00 o 
   1  13  11       25.75        9.66      7.12 o 
   2  13  11       22.36        2.51     19.14 o 
   3  13  11      533.55      532.97     39.82 o 
   4  13  11       23.10        3.62     20.61 o 
   5  13  11      138.17      106.35     28.00 o 
   6  13  11        9.71       32.54     28.48 o 
   8  13  11       12.98       17.69     38.37 o 
   9  13  11        4.95       78.73     49.02 o 
 -10  14  11      149.08      176.19     23.42 o 
  -9  14  11       11.13       62.58     19.92 o 
  -8  14  11      593.07      682.26     25.27 o 
  -7  14  11      502.54      522.25     18.61 o 
  -6  14  11     1367.70     1371.05     36.46 o 
  -5  14  11     1449.31     1435.95     24.93 o 
  -4  14  11     1224.46     1229.78     49.42 o 
  -3  14  11     1304.20     1341.66     32.02 o 
  -2  14  11     1927.52     1909.49     40.14 o 
  -1  14  11     1480.91     1403.21     32.43 o 
   0  14  11     2434.89     2464.17     56.91 o 
   1  14  11     1428.40     1384.38     80.61 o 
   2  14  11     1087.76     1147.11     66.71 o 
   3  14  11      740.09      712.47     40.82 o 
   4  14  11      268.77      280.43     30.85 o 
   5  14  11      478.49      490.69     39.82 o 
   6  14  11       82.34       32.69     21.23 o 
   7  14  11       19.33       -6.69     23.51 o 
   8  14  11       86.92       66.46     49.96 o 
   9  14  11        0.46        6.02     46.82 o 
 -10  15  11      107.33      110.48     22.44 o 
  -9  15  11       44.38       35.23     19.29 o 
  -8  15  11       62.23       35.76     13.33 o 
  -7  15  11        0.86       -0.91     10.82 o 
  -6  15  11        4.19        0.62     10.73 o 
  -5  15  11       22.71       19.85      9.76 o 
  -4  15  11       41.19       27.69     13.22 o 
  -3  15  11      229.10      220.86     16.87 o 
  -2  15  11        3.26      -16.29     16.29 o 
  -1  15  11      209.17      154.84     24.75 o 
   0  15  11      710.63      711.88     44.28 o 
   1  15  11       14.71       27.84     20.75 o 
   2  15  11      205.58      149.12     26.60 o 
   3  15  11        4.44      -21.18     21.18 o 
   4  15  11      142.54      148.55     28.47 o 
   5  15  11      306.59      374.01     35.79 o 
   6  15  11       22.91       33.95     21.69 o 
   7  15  11       34.47       57.45     27.97 o 
   8  15  11       85.83      127.93     54.52 o 
  -9  16  11      377.40      427.34     28.39 o 
  -8  16  11      102.03       83.57     15.76 o 
  -7  16  11     1102.20     1136.42     29.51 o 
  -6  16  11      981.02      997.65     34.49 o 
  -5  16  11      361.59      392.78     16.73 o 
  -4  16  11     1364.16     1383.43     32.32 o 
  -3  16  11     1600.26     1635.49     38.92 o 
  -2  16  11     1645.46     1619.11     47.33 o 
  -1  16  11     1211.04     1087.75     99.94 o 
   0  16  11      723.73      735.28     42.35 o 
   1  16  11       78.86       94.58     23.74 o 
   2  16  11      590.10      614.69     44.50 o 
   3  16  11       18.23        9.36     38.30 o 
   4  16  11      230.55      263.71     33.03 o 
   5  16  11       33.01       21.31     25.08 o 
   6  16  11      260.77      275.01     30.93 o 
   7  16  11       54.41       80.94     48.84 o 
   8  16  11        0.04       28.85     49.13 o 
  -9  17  11        4.08       -1.55     23.64 o 
  -8  17  11      115.05      113.04     18.02 o 
  -7  17  11      110.29      103.19     15.35 o 
  -6  17  11       20.60       10.75     12.26 o 
  -5  17  11      188.57      198.98     13.98 o 
  -4  17  11        3.27        5.47      6.99 o 
  -3  17  11       20.21       21.80     12.92 o 
  -2  17  11      260.09      255.86     20.29 o 
  -1  17  11      477.65      423.98     52.49 o 
   0  17  11       22.79      -19.53     19.78 o 
   1  17  11       22.65        0.99     20.94 o 
   2  17  11      164.46      149.99     27.18 o 
   3  17  11      242.53      327.32     54.77 o 
   4  17  11      190.99      239.71     53.27 o 
   5  17  11      209.51      221.93     34.20 o 
   6  17  11      245.35      197.15     38.08 o 
   7  17  11      138.53      117.73     54.01 o 
   8  17  11       47.29       44.21     47.49 o 
  -9  18  11      168.34      146.24     43.20 o 
  -8  18  11       15.47       57.92     22.92 o 
  -7  18  11      400.93      409.11     43.85 o 
  -6  18  11       67.73       72.53     13.69 o 
  -5  18  11      700.70      744.31     23.38 o 
  -4  18  11       94.66       82.98     11.00 o 
  -3  18  11      252.85      281.32     26.98 o 
  -2  18  11      684.10      713.56    131.38 o 
  -1  18  11       64.71       56.62     24.05 o 
   0  18  11       19.24        5.79     24.07 o 
   1  18  11     1159.32     1148.09     50.74 o 
   2  18  11       28.08       89.94     24.88 o 
   3  18  11      141.56      192.57     45.68 o 
   4  18  11      168.93      181.30     37.69 o 
   5  18  11        0.79      -22.35     25.36 o 
   6  18  11       29.40       52.22     32.78 o 
   7  18  11       11.62        4.99     44.59 o 
  -8  19  11      257.55      244.80     28.71 o 
  -7  19  11      159.43       74.72     72.56 o 
  -6  19  11      126.66      158.05     28.42 o 
  -5  19  11      143.78      123.39     16.86 o 
  -4  19  11      224.38      235.62     15.23 o 
  -3  19  11        0.99       -8.89     23.70 o 
  -2  19  11       57.59       42.97     24.92 o 
  -1  19  11       84.62      100.51     25.98 o 
   0  19  11      229.04      186.26     37.68 o 
   1  19  11     1186.89     1189.72     54.56 o 
   2  19  11      141.54      168.67     29.45 o 
   3  19  11       67.09       77.40     27.24 o 
   4  19  11        6.58       84.74     28.66 o 
   5  19  11     1301.89     1331.65     85.56 o 
   6  19  11       99.11      116.56     34.76 o 
   7  19  11       68.09       40.73     51.29 o 
  -8  20  11       84.38       21.45     55.19 o 
  -7  20  11      214.64      252.62     27.90 o 
  -6  20  11      127.74      140.47     27.52 o 
  -5  20  11        8.54       20.96     13.59 o 
  -4  20  11      211.26      217.46     17.94 o 
  -3  20  11      113.10       86.67     27.88 o 
  -2  20  11        7.73       25.65     56.00 o 
  -1  20  11      150.27      221.74     32.52 o 
   0  20  11      733.14      682.09     67.20 o 
   1  20  11       13.70       46.53     44.06 o 
   2  20  11      350.66      287.70     34.66 o 
   3  20  11      114.04      143.61     29.96 o 
   4  20  11        6.97       81.36     43.33 o 
   5  20  11      245.20      302.47     55.62 o 
   6  20  11        2.95      -26.68     31.86 o 
   7  20  11       19.00       55.78     53.40 o 
  -7  21  11      540.61      615.79     47.30 o 
  -6  21  11       93.91      118.81     23.38 o 
  -5  21  11      115.37      107.57     27.66 o 
  -4  21  11       80.10       63.90     20.54 o 
  -3  21  11      108.22      141.00     35.27 o 
  -2  21  11      190.66      224.39     37.28 o 
  -1  21  11      581.96      560.59     43.58 o 
   0  21  11       83.56       62.04     26.98 o 
   1  21  11       10.70       14.57     24.46 o 
   2  21  11      409.77      383.24     59.73 o 
   3  21  11      973.25      841.86     77.05 o 
   5  21  11        6.93      -18.02     45.48 o 
   6  21  11      921.84     1022.54     60.77 o 
  -7  22  11        3.04        7.17     22.71 o 
  -6  22  11       56.41       72.79     22.62 o 
  -5  22  11        0.63       -2.24     19.08 o 
  -4  22  11      113.16      133.85     19.68 o 
  -3  22  11        0.35      -39.87     39.87 o 
  -2  22  11      138.79       99.53     43.04 o 
  -1  22  11      143.50      150.54     49.29 o 
   0  22  11      343.16      305.72     56.58 o 
   1  22  11       52.80       78.88     43.08 o 
   2  22  11       13.56       83.06     46.25 o 
   3  22  11      235.01      244.57     52.02 o 
   4  22  11       40.96      140.58     52.10 o 
   5  22  11       93.34       71.23     51.80 o 
  -6  23  11       78.59       99.22     41.05 o 
  -5  23  11      336.17      366.07     28.31 o 
  -4  23  11       79.28       66.74     19.30 o 
  -3  23  11       40.47       31.80     44.75 o 
  -2  23  11       26.94      -34.76     39.54 o 
  -1  23  11       19.70       86.04     47.65 o 
   0  23  11      167.80      296.77     57.56 o 
   1  23  11       67.08      180.21     49.72 o 
   2  23  11       33.16       21.44     45.98 o 
   3  23  11       49.05       92.27     50.23 o 
   4  23  11      258.01      269.08     58.86 o 
   5  23  11      352.93      406.64     63.63 o 
  -5  24  11      192.74      244.72     26.13 o 
  -4  24  11       45.35       40.49     19.32 o 
  -3  24  11        8.53       -7.98     42.60 o 
  -2  24  11       39.40      174.65     52.23 o 
  -1  24  11        0.66       53.00     46.90 o 
   0  24  11       17.09      -18.75     42.77 o 
   1  24  11       18.88       32.49     46.73 o 
   2  24  11       47.45       90.63     51.12 o 
   3  24  11      112.43      123.68     51.78 o 
   4  24  11       43.51       38.47     50.72 o 
  -4  25  11       37.57       36.79     19.65 o 
  -3  25  11        6.61       20.06     43.76 o 
  -2  25  11        1.83       -2.21     46.22 o 
  -1  25  11        9.24      101.95     49.96 o 
   0  25  11        7.39       21.74     48.25 o 
   1  25  11      107.07       64.30     49.55 o 
   2  25  11      318.84      453.75     67.59 o 
   3  25  11      330.05      490.94     69.52 o 
  -3  26  11      366.23      373.76     62.71 o 
  -2  26  11        9.19        7.65     49.95 o 
  -1  26  11       41.54      -17.12     44.31 o 
   0  26  11       76.24      203.95     53.52 o 
   1  26  11       43.44      -42.92     46.62 o 
 -11   0  12      230.88      232.73     22.37 o 
 -10   0  12     1108.30     1173.85     35.27 o 
  -9   0  12      263.09      189.56     28.23 o 
  -8   0  12     2335.92     2312.09     89.54 o 
  -7   0  12     1798.20     1860.72     65.93 o 
  -6   0  12     3516.31     3621.21    111.33 o 
  -5   0  12     1247.72     1300.85     56.22 o 
  -4   0  12     6089.90     5822.37    100.20 o 
  -3   0  12     3769.91     3826.24     73.01 o 
  -2   0  12     3725.39     3588.00     56.02 o 
  -1   0  12     5925.87     5820.13     79.22 o 
   0   0  12     4046.19     4013.42     59.70 o 
   1   0  12      367.15      366.71     16.01 o 
   2   0  12      647.50      678.38     22.02 o 
   3   0  12     1324.81     1268.13     61.52 o 
   4   0  12      581.91      538.74     49.67 o 
   5   0  12      362.76      331.39     45.27 o 
   6   0  12      101.12       40.28     32.68 o 
   7   0  12       71.62       45.34     38.50 o 
   8   0  12      886.82      907.22     77.89 o 
   9   0  12        4.75      -41.16     41.16 o 
  10   0  12      135.27      197.55     55.75 o 
 -11   1  12       28.97       19.13     14.35 o 
 -10   1  12       11.92       -2.28     13.23 o 
  -9   1  12        7.58       26.90     15.85 o 
  -8   1  12      125.61      126.40     16.90 o 
  -7   1  12       15.29       24.34     13.44 o 
  -6   1  12       75.78       98.46     14.38 o 
  -5   1  12      640.23      662.63     26.15 o 
  -4   1  12        0.27       -4.87      8.53 o 
  -3   1  12       44.91       30.07      8.74 o 
  -2   1  12        6.98        8.27      7.97 o 
  -1   1  12        1.60        2.11      6.80 o 
   0   1  12     1580.62     1578.14     22.03 o 
   1   1  12      313.28      280.98     10.18 o 
   2   1  12     3877.57     3820.09     36.84 o 
   3   1  12      417.53      451.48     22.92 o 
   4   1  12      163.08      209.50     25.94 o 
   5   1  12        6.08       -2.08     19.41 o 
   6   1  12       29.73        6.30     22.90 o 
   7   1  12       15.55       -3.71     29.37 o 
   8   1  12        0.21      -27.13     27.13 o 
   9   1  12       57.81      110.83     49.07 o 
  10   1  12      168.53      258.17     41.74 o 
 -11   2  12      135.91      143.04     18.27 o 
 -10   2  12      180.99      178.69     18.62 o 
  -9   2  12     1264.03     1306.90     35.62 o 
  -8   2  12      289.84      312.65     20.50 o 
  -7   2  12     2391.42     2306.87     57.84 o 
  -6   2  12     2068.64     1976.22     42.28 o 
  -5   2  12      981.58     1017.81     28.76 o 
  -4   2  12     3100.05     3092.98     41.46 o 
  -3   2  12     4929.32     4744.81     54.10 o 
  -2   2  12      629.04      660.17     18.33 o 
  -1   2  12     3056.36     3050.85     38.77 o 
   0   2  12     7460.71     7266.58     68.55 o 
   1   2  12     3679.62     3603.29     35.07 o 
   2   2  12      683.65      700.76     15.37 o 
   3   2  12     1861.91     1889.42     42.81 o 
   4   2  12     1082.24      984.42     66.76 o 
   5   2  12      198.98      231.19     28.53 o 
   6   2  12      250.39      227.96     30.14 o 
   7   2  12      184.61      221.87     52.78 o 
   8   2  12      576.57      658.96     48.58 o 
   9   2  12       24.45        2.79     34.36 o 
  10   2  12       88.34      223.41     95.44 o 
 -11   3  12      174.71      188.25     21.96 o 
 -10   3  12        9.13       17.60     14.19 o 
  -9   3  12       15.97       11.45     16.78 o 
  -8   3  12      174.11      251.77     47.05 o 
  -7   3  12       58.35       58.87     12.50 o 
  -6   3  12      327.74      321.41     18.91 o 
  -5   3  12      128.24      137.83     12.82 o 
  -4   3  12       12.94       -3.39      7.46 o 
  -3   3  12      515.10      487.30     17.16 o 
  -2   3  12        4.10       11.08      8.41 o 
  -1   3  12      331.43      305.31     15.63 o 
   0   3  12      433.33      462.42     15.84 o 
   1   3  12     1180.82     1132.83     18.98 o 
   2   3  12      326.69      320.89     13.98 o 
   3   3  12       12.09        9.96     11.09 o 
   4   3  12      781.67      704.10     48.23 o 
   5   3  12      281.48      264.80     30.60 o 
   6   3  12       14.02       19.05     21.86 o 
   7   3  12        7.01      -14.57     23.87 o 
   8   3  12      223.00      297.63     42.12 o 
   9   3  12        0.82       10.90     47.69 o 
  10   3  12       84.88       36.87     36.00 o 
 -11   4  12      273.54      283.37     21.39 o 
 -10   4  12      377.00      417.10     22.55 o 
  -9   4  12      925.38      959.89     44.74 o 
  -8   4  12      855.63      888.03     26.68 o 
  -7   4  12      136.71      134.31     14.90 o 
  -6   4  12      781.77      739.14     22.62 o 
  -5   4  12     3697.34     3633.96     52.76 o 
  -4   4  12      241.30      232.59     24.55 o 
  -3   4  12     2574.93     2532.59     36.30 o 
  -2   4  12     5389.17     5347.65     67.11 o 
  -1   4  12       38.83       41.66      9.27 o 
   0   4  12      301.14      312.59     14.14 o 
   1   4  12     4615.02     4538.58     54.32 o 
   2   4  12     1803.98     1776.23     34.64 o 
   3   4  12      117.38       95.71     15.16 o 
   4   4  12      689.33      700.39     28.64 o 
   5   4  12      232.15      217.46     27.73 o 
   6   4  12      268.01      248.89     32.08 o 
   7   4  12      344.16      429.18     39.66 o 
   8   4  12       61.46       87.96     30.68 o 
   9   4  12       50.80       98.93     62.02 o 
  10   4  12       13.44      102.08     36.25 o 
 -11   5  12      105.96      111.80     21.31 o 
 -10   5  12      353.90      363.47     22.26 o 
  -9   5  12       96.55      100.39     14.60 o 
  -8   5  12      445.57      449.34     26.60 o 
  -7   5  12      167.42      104.65     14.29 o 
  -6   5  12      277.91      280.93     16.41 o 
  -5   5  12      314.24      321.69     16.48 o 
  -4   5  12      873.78      901.11     23.15 o 
  -3   5  12        8.63        2.93      9.02 o 
  -2   5  12     1021.64      987.35     25.03 o 
  -1   5  12        2.01        7.86      8.20 o 
   0   5  12      252.85      227.20     13.31 o 
   1   5  12     1780.35     1701.04     27.68 o 
   2   5  12      673.81      734.54     26.60 o 
   3   5  12      148.00      175.67     18.01 o 
   4   5  12       82.83       93.10     14.75 o 
   5   5  12      289.13      268.60     29.66 o 
   6   5  12      283.15      352.86     64.05 o 
   7   5  12      266.47      305.59     50.04 o 
   8   5  12      125.53      186.14     36.51 o 
   9   5  12        7.13      -31.27     31.27 o 
  10   5  12      160.14      275.17    119.86 o 
 -11   6  12        8.68        1.48     37.18 o 
 -10   6  12      135.98      132.72     16.10 o 
  -9   6  12       27.17       33.73     10.66 o 
  -8   6  12     1830.59     1874.37     37.03 o 
  -7   6  12     1219.32     1259.94     32.45 o 
  -6   6  12      115.71      114.10     14.26 o 
  -5   6  12     1168.94     1190.37     29.30 o 
  -4   6  12     1797.21     1730.96     49.28 o 
  -3   6  12       48.17       23.77      7.45 o 
  -2   6  12     1078.44     1005.47     25.83 o 
  -1   6  12     1875.77     1909.07     31.13 o 
   0   6  12      368.46      384.73     15.49 o 
   1   6  12      238.37      243.12     14.80 o 
   2   6  12     1066.69     1009.87     31.85 o 
   3   6  12        6.23       15.45     29.48 o 
   4   6  12        3.45       20.04     12.75 o 
   5   6  12      255.58      192.58     34.12 o 
   6   6  12       27.08       10.73     23.51 o 
   7   6  12       19.70      -23.52     23.52 o 
   8   6  12       32.78       87.63     31.91 o 
   9   6  12       80.92       60.77     32.93 o 
  10   6  12        0.60       31.91     34.08 o 
 -11   7  12       21.43        9.41     18.02 o 
 -10   7  12      234.40      227.52     18.08 o 
  -9   7  12       60.73       63.44     12.25 o 
  -8   7  12       21.17       31.40     14.20 o 
  -7   7  12      173.90      168.58     15.95 o 
  -6   7  12       38.84       41.43     12.18 o 
  -5   7  12       52.11       53.91     12.27 o 
  -4   7  12       12.30       18.97      9.91 o 
  -3   7  12        5.51        2.90     10.57 o 
  -2   7  12       15.53        9.84      9.87 o 
  -1   7  12       35.03       38.82      9.78 o 
   0   7  12     1332.72     1242.03     24.63 o 
   1   7  12       50.21       29.41     10.45 o 
   2   7  12       10.39       14.77     19.23 o 
   3   7  12      724.11      736.23     37.03 o 
   4   7  12      316.44      320.74     24.51 o 
   5   7  12      289.43      302.53     23.48 o 
   6   7  12      949.04      939.99     47.47 o 
   7   7  12      238.15      256.53     34.64 o 
   8   7  12      343.90      390.45     39.97 o 
   9   7  12      208.61      210.10     38.91 o 
  10   7  12       27.33      152.17     54.98 o 
 -11   8  12       49.22       61.02     19.29 o 
 -10   8  12        2.10       16.81     14.92 o 
  -9   8  12       41.35       17.35     24.46 o 
  -8   8  12       43.84       39.34     14.69 o 
  -7   8  12      168.62      183.22     16.77 o 
  -6   8  12      584.91      552.94     25.95 o 
  -5   8  12       14.32       18.51     11.40 o 
  -4   8  12      680.07      688.62     24.08 o 
  -3   8  12     1079.29     1062.75     25.02 o 
  -2   8  12      135.76      133.06     12.33 o 
  -1   8  12     1678.35     1562.20     28.73 o 
   0   8  12      122.31      157.49     11.99 o 
   1   8  12        6.29        9.06     11.02 o 
   2   8  12      387.70      378.05     46.53 o 
   3   8  12      288.05      289.80     27.99 o 
   4   8  12        4.38       18.09     16.10 o 
   5   8  12      156.10      229.37     22.41 o 
   6   8  12       58.10      -15.53     22.62 o 
   7   8  12      182.94      191.22     30.55 o 
   8   8  12       26.04       -6.55     25.91 o 
   9   8  12       72.96       93.31     34.94 o 
 -11   9  12      218.72      208.93     22.77 o 
 -10   9  12       57.63       57.56     20.92 o 
  -9   9  12      446.83      459.92     19.42 o 
  -8   9  12      270.38      258.17     17.44 o 
  -7   9  12      113.32       99.90     15.34 o 
  -6   9  12       65.38       82.87     13.93 o 
  -5   9  12       51.05       56.13     12.42 o 
  -4   9  12      206.66      204.45     16.66 o 
  -3   9  12       92.62      110.04     12.50 o 
  -2   9  12      241.37      203.33     15.43 o 
  -1   9  12      302.99      320.08     22.31 o 
   0   9  12      316.92      308.36     17.07 o 
   1   9  12      276.84      273.24     28.99 o 
   2   9  12     2135.83     2232.63     62.35 o 
   3   9  12      650.47      604.72    101.66 o 
   4   9  12      297.76      322.96     48.26 o 
   5   9  12      749.95      854.21     35.58 o 
   6   9  12      137.36      134.27     41.44 o 
   7   9  12      524.86      557.61     43.53 o 
   8   9  12      203.51      290.29     38.25 o 
   9   9  12       22.33       38.24     52.20 o 
 -10  10  12       13.31        9.42     15.38 o 
  -9  10  12        2.98        2.80     12.49 o 
  -8  10  12       17.49        9.34      9.75 o 
  -7  10  12        6.37       12.91     13.59 o 
  -6  10  12        2.54       13.47     12.93 o 
  -5  10  12      404.37      386.90     19.80 o 
  -4  10  12      214.36      212.38     16.94 o 
  -3  10  12      357.05      364.64     17.94 o 
  -2  10  12       48.28       56.80     11.15 o 
  -1  10  12      400.10      416.52     17.39 o 
   0  10  12       49.06       51.50     11.89 o 
   1  10  12      155.04      146.39     19.19 o 
   2  10  12       32.04       19.93     19.46 o 
   3  10  12        5.79       20.31     20.52 o 
   4  10  12      102.55      147.77     25.31 o 
   5  10  12      120.09      122.64     20.82 o 
   6  10  12      473.26      425.30     56.79 o 
   7  10  12       15.98       40.15     43.25 o 
   8  10  12       95.94      104.21     35.75 o 
   9  10  12       17.84       63.61     34.26 o 
 -10  11  12      638.47      709.64     31.02 o 
  -9  11  12      196.51      213.92     17.60 o 
  -8  11  12      270.85      275.52     28.44 o 
  -7  11  12      273.84      283.59     19.36 o 
  -6  11  12      351.12      363.91     18.58 o 
  -5  11  12      497.40      514.43     22.44 o 
  -4  11  12       49.01       47.12     12.61 o 
  -3  11  12       90.05      102.60     25.87 o 
  -2  11  12      135.54      135.04     13.69 o 
  -1  11  12      805.31      753.04     21.62 o 
   0  11  12      353.58      354.70     20.35 o 
   1  11  12      559.51      564.15     84.08 o 
   2  11  12     1794.91     1877.79     59.55 o 
   3  11  12      117.42      125.30     33.79 o 
   4  11  12      341.11      371.42     33.09 o 
   5  11  12     2086.98     2111.19     65.98 o 
   6  11  12     1058.96     1189.31     53.07 o 
   7  11  12      101.65      128.04     46.03 o 
   8  11  12      357.54      367.05     60.58 o 
   9  11  12      334.10      419.37     66.40 o 
 -10  12  12       15.77       -8.71     25.82 o 
  -9  12  12      160.19      175.15     17.35 o 
  -8  12  12       21.41        1.03     10.81 o 
  -7  12  12      142.00      143.81     15.98 o 
  -6  12  12       39.45       24.90     12.56 o 
  -5  12  12      314.47      291.40     18.99 o 
  -4  12  12      301.73      316.69     18.42 o 
  -3  12  12       30.35        9.25      7.43 o 
  -2  12  12      926.89      864.68     24.55 o 
  -1  12  12      189.25      192.76     18.84 o 
   0  12  12      186.95      150.76     15.04 o 
   1  12  12       21.37       18.75     19.88 o 
   2  12  12       58.27       60.30     22.75 o 
   3  12  12        5.37        7.24     20.27 o 
   4  12  12       15.36        5.99     17.96 o 
   5  12  12       21.45       16.61     19.70 o 
   6  12  12      253.13      265.64     33.07 o 
   7  12  12       28.14       62.08     47.57 o 
   8  12  12       73.67       64.72     50.23 o 
   9  12  12        3.74      -36.56     46.21 o 
 -10  13  12       61.07       58.95     19.09 o 
  -9  13  12     1501.30     1544.49     34.98 o 
  -8  13  12       73.00       99.56     15.39 o 
  -7  13  12       48.37       51.15     14.14 o 
  -6  13  12      347.34      320.60     20.96 o 
  -5  13  12      109.89      134.27     15.74 o 
  -4  13  12        2.30       -6.33     12.14 o 
  -3  13  12      145.79      138.51     14.39 o 
  -2  13  12        6.43       -1.50     11.15 o 
  -1  13  12       44.65       44.70     13.49 o 
   0  13  12      486.23      478.53     30.01 o 
   1  13  12      909.02      908.47     44.63 o 
   2  13  12      373.01      290.64     88.06 o 
   3  13  12     1764.59     1712.19    206.76 o 
   4  13  12      761.41      826.37     44.06 o 
   5  13  12      118.99      159.23     24.88 o 
   6  13  12      899.46      895.30     50.14 o 
   7  13  12       94.69       64.39     45.91 o 
   8  13  12       15.45        4.91     47.71 o 
 -10  14  12        8.41       14.08     29.32 o 
  -9  14  12       32.23       17.35     15.34 o 
  -8  14  12      248.41      284.23     17.65 o 
  -7  14  12       18.79       24.00     14.16 o 
  -6  14  12       60.89       61.22     15.69 o 
  -5  14  12      854.70      851.54     28.15 o 
  -4  14  12       40.11       24.32     13.37 o 
  -3  14  12       19.27       46.34     13.33 o 
  -2  14  12      973.45      920.06     37.60 o 
  -1  14  12        7.13       19.91     14.18 o 
   0  14  12        6.12      -15.83     19.94 o 
   1  14  12     1490.70     1562.01     79.59 o 
   2  14  12        4.08       30.80     20.51 o 
   3  14  12        1.99       -7.88     22.41 o 
   4  14  12      846.19      971.89     91.75 o 
   5  14  12      127.70      124.66     25.46 o 
   6  14  12        6.98       42.92     26.85 o 
   7  14  12      150.51      140.09     50.22 o 
   8  14  12       50.40        5.79      9.39 o 
  -9  15  12       33.83       41.78     17.78 o 
  -8  15  12      438.65      439.45     21.54 o 
  -7  15  12      226.08      194.90     19.47 o 
  -6  15  12        6.58       26.37     15.12 o 
  -5  15  12      162.34      154.03     17.93 o 
  -4  15  12        9.62       17.78     16.31 o 
  -3  15  12        0.50      -10.27     12.76 o 
  -2  15  12       66.38       51.53     17.35 o 
  -1  15  12        4.31       -8.77     13.02 o 
   1  15  12        6.72       19.43     21.53 o 
   2  15  12       96.28      119.14     30.47 o 
   3  15  12      219.58      248.10     31.90 o 
   4  15  12      535.69      511.36     39.85 o 
   5  15  12      217.41      240.51     28.60 o 
   6  15  12      170.22      195.80     27.45 o 
   8  15  12      194.79      154.65     54.52 o 
  -9  16  12      203.80      149.79     39.48 o 
  -8  16  12      642.26      667.73     25.05 o 
  -7  16  12       53.34       23.70     18.16 o 
  -6  16  12      293.69      305.91     22.06 o 
  -5  16  12      150.89      165.74     28.05 o 
  -4  16  12      899.13      906.14     32.56 o 
  -3  16  12       18.27       20.88     13.33 o 
  -2  16  12      444.67      419.35     33.10 o 
  -1  16  12      886.82      820.03     86.06 o 
   0  16  12      534.83      607.98     42.59 o 
   1  16  12      586.19      552.71     40.84 o 
   2  16  12       64.06       73.93     23.98 o 
   3  16  12      129.98      125.30     27.74 o 
   4  16  12       99.13       77.64     27.75 o 
   5  16  12       92.69       70.85     28.22 o 
   6  16  12       50.13       -7.75     33.67 o 
   7  16  12       11.62       12.53     45.45 o 
   8  16  12        2.75      -31.57     48.43 o 
  -9  17  12      350.26      291.94     61.16 o 
  -8  17  12      263.99      274.29     19.37 o 
  -7  17  12       43.23       15.04     20.31 o 
  -6  17  12       37.70       18.74     16.43 o 
  -5  17  12       17.90       17.45     15.73 o 
  -4  17  12        7.14        7.25     14.25 o 
  -3  17  12      123.46      118.30     18.57 o 
  -2  17  12        1.42       -4.90     10.69 o 
  -1  17  12      230.18      236.23     32.97 o 
   0  17  12       21.35      -14.26     20.27 o 
   1  17  12      167.89      174.43     44.56 o 
   2  17  12       24.56        4.61     23.83 o 
   3  17  12      336.65      303.23     34.85 o 
   4  17  12      127.62       66.45     27.93 o 
   5  17  12      104.38       59.77     43.79 o 
   6  17  12       10.89       20.31     32.23 o 
   7  17  12      315.89      258.89     61.02 o 
  -8  18  12      260.76      308.06     21.87 o 
  -7  18  12      861.69      874.67     50.50 o 
  -6  18  12       42.54       31.89     25.71 o 
  -5  18  12      421.89      388.26     23.59 o 
  -4  18  12      931.26      948.91     37.24 o 
  -3  18  12      916.75      874.74     98.63 o 
  -2  18  12      184.63      190.97     32.36 o 
  -1  18  12      178.87      223.95     48.01 o 
   0  18  12      368.91      355.53     43.07 o 
   1  18  12      151.71      170.02     29.46 o 
   2  18  12      573.53      539.76     42.25 o 
   3  18  12      189.54      226.38     33.45 o 
   4  18  12        6.41      -33.67     33.67 o 
   5  18  12       14.07      -28.10     42.34 o 
   6  18  12      192.53      213.43     41.33 o 
   7  18  12       43.18       89.93     55.04 o 
  -8  19  12        3.91      -20.72     47.59 o 
  -7  19  12      228.99      218.57     55.45 o 
  -6  19  12       75.28       60.88     45.27 o 
  -5  19  12        0.81       -3.24     18.65 o 
  -4  19  12        2.05      -20.43     20.43 o 
  -3  19  12        0.62      -11.35     24.75 o 
  -2  19  12      103.05       75.23     64.17 o 
  -1  19  12      431.65      262.05     86.19 o 
   0  19  12       59.49       66.08     53.02 o 
   1  19  12       28.36       31.58     25.99 o 
   2  19  12       77.65      131.49     40.69 o 
   3  19  12       90.66       54.50     40.81 o 
   4  19  12        6.11      -38.73     38.73 o 
   5  19  12        2.50       37.66     48.20 o 
   6  19  12       18.79       -0.50     30.98 o 
  -7  20  12      472.99      487.46     67.24 o 
  -5  20  12      520.85      581.84     67.41 o 
  -4  20  12      256.43      189.52     49.95 o 
  -3  20  12      863.37      875.79     51.68 o 
  -2  20  12      192.45      244.64     34.54 o 
  -1  20  12      886.85      851.76     50.51 o 
   0  20  12      664.64      587.91     67.34 o 
   1  20  12      318.12      320.91     36.82 o 
   2  20  12     1994.00     2198.70    108.83 o 
   3  20  12      175.54      170.28     53.74 o 
   4  20  12       59.23      -40.62     40.62 o 
   5  20  12      338.90      217.59     57.36 o 
   6  20  12      145.94      201.21     39.20 o 
  -7  21  12      163.74       39.99     36.49 o 
  -6  21  12      140.37      115.69     52.57 o 
  -5  21  12       21.23       12.90     43.27 o 
  -4  21  12      109.02      173.02     49.89 o 
  -3  21  12       11.24        0.96     39.98 o 
  -2  21  12       53.41       73.77     43.76 o 
  -1  21  12      564.02      573.53     66.62 o 
   0  21  12      123.15       58.19     41.37 o 
   1  21  12       54.22       96.63     43.88 o 
   2  21  12        2.04       75.83     47.92 o 
   3  21  12       20.49      -39.96     39.96 o 
   4  21  12      377.59      281.34     57.38 o 
   5  21  12       91.05      -29.19     48.95 o 
  -6  22  12     1092.04     1162.36     93.02 o 
  -5  22  12      304.02      264.87     56.24 o 
  -4  22  12      973.48      916.27     83.21 o 
  -3  22  12      392.85      438.56     61.58 o 
  -2  22  12     1458.53     1282.02     84.90 o 
  -1  22  12      809.07      876.59     74.30 o 
   0  22  12      615.25      529.52     67.65 o 
   1  22  12      246.14      287.77     54.77 o 
   2  22  12       10.03       41.33     43.62 o 
   3  22  12      676.85      632.89     72.41 o 
   4  22  12      126.01      -18.72     48.57 o 
   5  22  12       20.28       -7.57     47.76 o 
  -5  23  12       11.59       47.41     47.41 o 
  -4  23  12       40.66       18.14     46.43 o 
  -3  23  12        6.76       20.22     41.83 o 
  -2  23  12      101.69       52.65     47.23 o 
  -1  23  12      271.67      193.40     54.79 o 
   0  23  12        0.72      -37.99     43.50 o 
   1  23  12      161.81      127.59     48.53 o 
   2  23  12        1.60      -42.70     42.70 o 
   3  23  12       39.61        5.70     44.86 o 
   4  23  12        0.05      -43.91     43.91 o 
  -4  24  12      163.77      182.20     55.60 o 
  -3  24  12     1155.29     1177.59     89.30 o 
  -2  24  12      661.94      503.34     69.37 o 
  -1  24  12      413.89      336.05     59.88 o 
   0  24  12      767.07      747.19     77.48 o 
   1  24  12      551.61      542.87     70.34 o 
   2  24  12       20.02       18.09     49.73 o 
   3  24  12      117.58      137.65     56.51 o 
  -3  25  12      172.80       66.51     53.52 o 
  -2  25  12        0.18      -45.00     45.00 o 
  -1  25  12      170.24      102.21     53.92 o 
   0  25  12       22.29       20.09     49.48 o 
   1  25  12      105.86       95.11     52.43 o 
 -11   1  13      281.98      322.09     33.53 o 
 -10   1  13       94.29      122.53     29.62 o 
  -9   1  13      367.18      331.83     23.01 o 
  -8   1  13      567.63      579.82     26.42 o 
  -7   1  13      976.90      941.92     30.12 o 
  -6   1  13      169.03      157.03     18.41 o 
  -5   1  13       76.68       98.76     13.80 o 
  -4   1  13      183.74      190.24     15.32 o 
  -3   1  13        2.78       -2.96     10.41 o 
  -2   1  13        9.61       -2.59      8.31 o 
  -1   1  13      801.17      787.77     19.96 o 
   0   1  13     2521.06     2501.88     29.81 o 
   1   1  13      931.65      959.39     16.15 o 
   2   1  13      943.45      951.65     19.57 o 
   3   1  13     1495.69     1492.70     55.05 o 
   4   1  13      820.64      822.30     42.79 o 
   5   1  13      426.60      495.00     37.59 o 
   6   1  13      605.69      709.11     70.46 o 
   7   1  13      195.96      252.87     35.44 o 
   8   1  13      261.58      260.04     39.05 o 
   9   1  13      130.35       75.75     35.23 o 
 -11   2  13        0.93       -4.91     24.68 o 
 -10   2  13      102.46       83.30     24.70 o 
  -9   2  13      153.15      147.20     22.47 o 
  -8   2  13      123.30      135.41     17.93 o 
  -7   2  13       68.91       75.06     15.43 o 
  -6   2  13      310.09      280.89     18.72 o 
  -5   2  13       28.46       18.66     14.02 o 
  -4   2  13      644.61      635.40     20.71 o 
  -3   2  13       26.63       31.20      9.83 o 
  -2   2  13      424.43      419.70     16.39 o 
  -1   2  13      331.05      273.81     13.82 o 
   0   2  13      861.71      826.30     18.95 o 
   1   2  13        7.26       16.29      6.60 o 
   2   2  13       63.88       60.92     12.11 o 
   3   2  13      324.34      322.70     19.05 o 
   4   2  13      632.04      670.79     40.07 o 
   5   2  13        7.29       35.67     23.08 o 
   6   2  13        0.19       18.50     38.72 o 
   7   2  13        0.23       11.65     44.90 o 
   8   2  13      111.93      208.70     37.62 o 
   9   2  13      233.45      238.24     40.64 o 
 -11   3  13      114.26      107.97     27.38 o 
 -10   3  13      920.24     1003.85     45.62 o 
  -9   3  13      166.49      213.18     49.01 o 
  -8   3  13       18.47       23.39     18.55 o 
  -7   3  13      136.33      121.05     17.15 o 
  -6   3  13      566.73      586.46     23.84 o 
  -5   3  13      168.75      164.24     13.97 o 
  -4   3  13      103.67       85.56     11.89 o 
  -3   3  13       76.86       66.30     10.86 o 
  -2   3  13      280.89      295.20     14.82 o 
  -1   3  13     2046.99     1994.27     29.03 o 
   0   3  13       31.42       44.60      9.94 o 
   1   3  13      555.62      542.72     16.39 o 
   2   3  13      865.31      853.93     25.57 o 
   3   3  13      319.16      396.87     20.91 o 
   4   3  13      517.91      544.64     36.78 o 
   5   3  13      451.67      466.00     79.42 o 
   6   3  13       80.56       33.32     29.06 o 
   7   3  13       54.41       47.46     40.80 o 
   8   3  13       25.96      -19.42     29.06 o 
   9   3  13       85.00      145.97     36.40 o 
 -11   4  13      163.70      177.54     41.98 o 
 -10   4  13       77.80       47.14     25.07 o 
  -9   4  13       90.35      100.24     21.42 o 
  -8   4  13      122.22      117.39     21.38 o 
  -7   4  13       81.55       17.53     22.21 o 
  -6   4  13      857.15      883.27     25.60 o 
  -5   4  13     1896.36     1755.21     32.30 o 
  -4   4  13       14.86       18.97     10.23 o 
  -3   4  13     1713.44     1726.25     30.51 o 
  -2   4  13     2553.06     2442.07     44.55 o 
  -1   4  13       78.57       72.91     10.84 o 
   0   4  13     1778.65     1819.98     30.41 o 
   1   4  13      416.55      414.18     16.78 o 
   2   4  13      475.67      465.24     24.29 o 
   3   4  13       99.74       96.09     14.35 o 
   4   4  13       93.65       74.89     22.66 o 
   5   4  13       46.32       73.15     24.77 o 
   6   4  13       46.55       60.01     26.96 o 
   7   4  13        7.95       19.42     27.17 o 
   8   4  13      164.67      177.01     37.01 o 
   9   4  13       53.17       21.26     44.35 o 
 -11   5  13      328.02      330.33     57.21 o 
 -10   5  13       89.82      140.52     26.74 o 
  -9   5  13      433.43      407.28     36.87 o 
  -8   5  13      597.08      596.61     27.17 o 
  -7   5  13       24.89       25.90     12.68 o 
  -6   5  13      770.62      745.48     23.80 o 
  -5   5  13      792.64      777.29     24.87 o 
  -4   5  13       30.00       20.01     12.06 o 
  -3   5  13      189.14      174.95     13.46 o 
  -2   5  13      456.68      436.45     18.18 o 
  -1   5  13      196.20      196.25     13.51 o 
   0   5  13      353.55      343.45     15.43 o 
   1   5  13      794.63      767.20     22.70 o 
   2   5  13       84.70      132.00     17.39 o 
   3   5  13      520.45      508.32     32.23 o 
   4   5  13     1186.12     1140.77     32.18 o 
   5   5  13      383.91      354.07     61.72 o 
   6   5  13      145.09      166.19     36.83 o 
   7   5  13      565.94      539.57     43.90 o 
   8   5  13      127.49      115.31     35.12 o 
   9   5  13      349.62      408.51     45.90 o 
 -11   6  13        3.94      -23.71     23.71 o 
 -10   6  13      236.04      235.41     29.48 o 
  -9   6  13      157.71      178.77     29.75 o 
  -8   6  13      144.50      151.31     17.09 o 
  -7   6  13      297.78      275.60     18.44 o 
  -6   6  13      707.04      701.44     23.58 o 
  -5   6  13     1516.49     1500.90     43.66 o 
  -4   6  13     1571.88     1525.29     29.64 o 
  -3   6  13      125.79      110.84     12.16 o 
  -2   6  13     1330.01     1331.85     28.33 o 
  -1   6  13     3790.63     3798.49     48.89 o 
   0   6  13      359.50      340.15     15.45 o 
   1   6  13     1157.56     1119.30     33.76 o 
   2   6  13      172.32      185.88     19.08 o 
   3   6  13       56.84       66.59     33.59 o 
   4   6  13      565.43      524.36     28.56 o 
   5   6  13        2.10       -9.51     20.73 o 
   6   6  13       32.40       18.31     25.96 o 
   7   6  13      115.28       94.00     30.22 o 
   8   6  13       96.24      105.94     32.90 o 
   9   6  13       35.61       51.25     34.12 o 
 -10   7  13      162.91      159.68     28.69 o 
  -9   7  13       45.12       38.46     21.87 o 
  -8   7  13      160.44      136.44     16.59 o 
  -7   7  13      692.24      659.59     25.10 o 
  -6   7  13       43.97       47.34     13.20 o 
  -5   7  13      135.82      117.23     13.90 o 
  -4   7  13      291.97      269.94     16.04 o 
  -3   7  13      283.34      263.59     27.80 o 
  -2   7  13      311.23      258.86     15.18 o 
  -1   7  13       36.19       46.90     10.65 o 
   0   7  13      456.20      439.17     22.07 o 
   1   7  13        3.88      -13.73     13.73 o 
   2   7  13      616.27      547.03     35.39 o 
   3   7  13      177.92      179.24     25.35 o 
   4   7  13        4.60      -15.61     15.61 o 
   5   7  13      204.42      218.00     47.42 o 
   6   7  13       48.95      122.07     27.24 o 
   7   7  13       43.56      -26.04     26.04 o 
   8   7  13      344.68      416.77     43.43 o 
   9   7  13       73.35       31.00     32.52 o 
 -10   8  13      384.33      390.34     30.23 o 
  -9   8  13      249.77      257.12     26.48 o 
  -8   8  13      684.00      668.32     29.34 o 
  -7   8  13      785.14      762.77     26.57 o 
  -6   8  13      775.09      802.57     25.71 o 
  -5   8  13     1448.45     1473.97     31.44 o 
  -4   8  13     2421.27     2332.17     40.82 o 
  -3   8  13     3251.10     3132.64     50.63 o 
  -2   8  13      893.08      872.15     23.16 o 
  -1   8  13     1794.11     1801.04     32.27 o 
   0   8  13     1969.45     1919.24     36.47 o 
   1   8  13      258.29      260.77     21.49 o 
   2   8  13      919.18      888.39     41.82 o 
   3   8  13      495.90      468.33     33.63 o 
   4   8  13      273.84      265.04     30.63 o 
   5   8  13      142.49        9.11     34.37 o 
   6   8  13        2.12       22.32     40.93 o 
   7   8  13       50.44      100.67     38.72 o 
   8   8  13        2.02       41.79     31.71 o 
   9   8  13        3.96       -7.82     75.40 o 
 -10   9  13       60.94       70.03     22.68 o 
  -9   9  13        8.78       51.14     21.48 o 
  -8   9  13      145.05      156.29     18.21 o 
  -7   9  13      282.85      247.03     18.66 o 
  -6   9  13        0.73        5.44     12.84 o 
  -5   9  13        1.43      -11.39     11.39 o 
  -4   9  13        7.15       10.52     12.10 o 
  -3   9  13       14.04       21.39     11.39 o 
  -2   9  13        5.83        0.48     10.46 o 
  -1   9  13      250.39      255.28     15.40 o 
   0   9  13       14.83       19.02     11.82 o 
   1   9  13       72.69       69.65     17.08 o 
   2   9  13       57.61       23.09     19.63 o 
   3   9  13        2.22        6.09     19.89 o 
   4   9  13       59.14       65.42     23.09 o 
   5   9  13       50.41       81.12     21.22 o 
   6   9  13       10.52       -0.72     41.18 o 
   7   9  13       19.20       72.17     45.44 o 
   8   9  13        1.88       22.71     44.71 o 
   9   9  13        3.14      -27.80     41.72 o 
 -10  10  13      111.49      117.02     24.17 o 
  -9  10  13     1037.21     1066.98     40.41 o 
  -8  10  13      723.98      808.28     31.58 o 
  -7  10  13      346.59      372.86     21.17 o 
  -6  10  13     1988.80     2063.01     35.83 o 
  -5  10  13     3135.21     3033.76     42.75 o 
  -4  10  13     1121.37     1117.83     28.42 o 
  -3  10  13     1623.25     1693.10     33.85 o 
  -2  10  13     3367.59     3287.29     51.98 o 
  -1  10  13     2011.33     1939.58     38.01 o 
   0  10  13     1449.24     1350.08     31.28 o 
   1  10  13      581.69      587.31     30.13 o 
   2  10  13      450.95      435.58     34.71 o 
   3  10  13      803.07      875.74     43.07 o 
   4  10  13        7.58      -16.17     21.18 o 
   5  10  13        4.01       16.53     19.49 o 
   6  10  13      125.41      170.73     49.73 o 
   7  10  13        0.56      -32.64     40.89 o 
   8  10  13       44.74       96.88     48.60 o 
   9  10  13       28.86       43.16     45.99 o 
 -10  11  13        8.71       -1.72     22.65 o 
  -9  11  13        2.97       33.70     21.96 o 
  -8  11  13      109.05       97.83     22.47 o 
  -7  11  13        0.59       -7.91     13.19 o 
  -6  11  13       52.88       45.42     13.65 o 
  -5  11  13       15.38        4.93     13.46 o 
  -4  11  13       59.17       51.53     15.62 o 
  -3  11  13        7.54        6.97     12.68 o 
  -2  11  13      296.52      266.44     19.32 o 
  -1  11  13        0.39      -11.55     11.55 o 
   0  11  13      298.72      302.95     18.87 o 
   1  11  13      180.61      168.01     26.20 o 
   2  11  13       24.02       43.92     22.16 o 
   3  11  13       12.81       -4.47     21.38 o 
   4  11  13        2.52       11.75     21.24 o 
   5  11  13        0.95        1.30     17.80 o 
   6  11  13       19.36       82.78     44.99 o 
   7  11  13       22.15        8.22     41.82 o 
   8  11  13        0.12      -38.73     38.73 o 
 -10  12  13      504.82      534.55     45.55 o 
  -9  12  13      164.85      198.58     26.02 o 
  -8  12  13       58.60       61.21     22.03 o 
  -7  12  13     2280.11     2202.58     39.25 o 
  -6  12  13     2124.73     2155.77     37.60 o 
  -5  12  13      511.18      570.64     24.85 o 
  -4  12  13     2284.24     2243.81     42.86 o 
  -3  12  13     2434.81     2353.89     40.51 o 
  -2  12  13     2685.55     2701.94     42.52 o 
  -1  12  13     1025.07     1011.62     45.08 o 
   0  12  13      473.19      465.20     29.69 o 
   1  12  13     1474.52     1507.52     55.68 o 
   2  12  13      499.98      524.02     38.71 o 
   3  12  13       21.48       34.44     22.26 o 
   4  12  13      202.83      234.93     52.51 o 
   5  12  13       39.27        8.88      9.05 o 
   6  12  13       39.52       63.08     43.85 o 
   7  12  13       65.66       83.23     49.96 o 
   8  12  13       95.65        1.52     49.12 o 
  -9  13  13       50.66       32.58     22.10 o 
  -8  13  13       58.61       46.81     21.27 o 
  -7  13  13      209.98      181.37     17.24 o 
  -6  13  13        4.42       -6.45     12.84 o 
  -5  13  13       18.38       12.62     13.96 o 
  -4  13  13       48.98       62.51     14.44 o 
  -3  13  13        2.85      -10.23     12.11 o 
  -2  13  13        2.01        7.45     13.40 o 
  -1  13  13      284.39      299.77     22.67 o 
   0  13  13        0.27      -10.67     15.80 o 
   1  13  13      102.74       90.63     24.98 o 
   2  13  13       75.44       76.82     25.55 o 
   3  13  13        6.35       -3.55     22.40 o 
   4  13  13       37.35       57.40     32.51 o 
   5  13  13      229.51      184.14     25.34 o 
   6  13  13       20.21        9.32     34.66 o 
   7  13  13      218.66      175.55     52.95 o 
   8  13  13       34.54       49.96     48.06 o 
  -9  14  13      339.11      390.04     55.90 o 
  -8  14  13      690.59      684.58     35.67 o 
  -7  14  13      828.60      804.64     35.35 o 
  -6  14  13      729.24      709.49     30.73 o 
  -5  14  13     1057.89     1069.93     30.74 o 
  -4  14  13     2440.23     2402.50     43.10 o 
  -3  14  13     1221.61     1211.52     33.07 o 
  -2  14  13      742.16      800.30     38.38 o 
  -1  14  13     2126.11     2191.37     45.74 o 
   0  14  13     1550.15     1607.41     59.35 o 
   1  14  13      159.51      183.12     29.78 o 
   2  14  13      133.24      135.33     28.35 o 
   4  14  13      175.93      167.74     29.38 o 
   5  14  13       11.07       11.49     28.08 o 
   6  14  13        0.69       -5.03     27.22 o 
   7  14  13       96.63      126.40     51.32 o 
   8  14  13       15.29       -1.18     44.85 o 
  -9  15  13        1.98        6.14     22.61 o 
  -8  15  13       31.42       16.28     22.44 o 
  -7  15  13      480.23      479.80     31.86 o 
  -6  15  13       74.12       97.71     18.02 o 
  -5  15  13      168.25      161.26     18.71 o 
  -4  15  13       31.81       51.56     15.47 o 
  -3  15  13       78.45       85.06     17.32 o 
  -2  15  13       62.72       46.76     15.51 o 
  -1  15  13      191.95      166.25     17.86 o 
   0  15  13      133.74      183.01     30.18 o 
   1  15  13      272.23      260.65     32.81 o 
   2  15  13      129.67      161.67     40.36 o 
   3  15  13       29.67       68.40     27.99 o 
   4  15  13      297.26      351.92     36.32 o 
   5  15  13      196.01      184.76     27.78 o 
   6  15  13        6.87        8.71     47.02 o 
   7  15  13       21.58       37.24     47.72 o 
  -8  16  13      441.04      450.06     33.02 o 
  -7  16  13      268.77      277.86     27.57 o 
  -6  16  13      266.04      274.26     27.50 o 
  -5  16  13      875.94      865.72     29.37 o 
  -4  16  13      305.90      294.86     20.72 o 
  -3  16  13      815.71      853.05     32.52 o 
  -2  16  13      482.76      535.07     28.16 o 
  -1  16  13      185.83      176.69     21.56 o 
   0  16  13      330.22      228.45     90.07 o 
   1  16  13      528.27      417.24     64.32 o 
   2  16  13      263.68      229.58     32.48 o 
   3  16  13       65.43       86.28     27.63 o 
   4  16  13        5.36       10.96     55.99 o 
   5  16  13      314.58      213.93     48.48 o 
   6  16  13      162.03      133.67     54.23 o 
   7  16  13       52.54       80.25     36.52 o 
  -8  17  13      115.37      132.62     44.48 o 
  -7  17  13       56.91       62.97     23.75 o 
  -6  17  13        8.64       29.51     26.78 o 
  -5  17  13      524.33      566.70     29.44 o 
  -4  17  13        0.05       -4.09     17.38 o 
  -3  17  13        8.73        7.44     16.88 o 
  -2  17  13        2.38       13.01     13.05 o 
  -1  17  13       18.28       15.82     19.89 o 
   0  17  13       60.68       41.44     43.68 o 
   1  17  13       96.39       53.30     26.78 o 
   2  17  13      974.34     1007.22     50.95 o 
   3  17  13       23.32       12.89     27.40 o 
   4  17  13      124.57      129.62     49.66 o 
   5  17  13      324.60      405.03     45.66 o 
   6  17  13        5.15       -3.58     15.40 o 
   7  17  13      122.70       85.50     51.11 o 
  -8  18  13       87.81       85.66     24.93 o 
  -7  18  13      103.21      113.98     24.35 o 
  -6  18  13       17.52       18.62     27.87 o 
  -5  18  13      143.45      134.34     23.90 o 
  -4  18  13      660.73      718.49     35.37 o 
  -3  18  13      123.81      105.67     20.07 o 
  -2  18  13       18.35        9.24     11.16 o 
  -1  18  13     1166.32     1205.80     56.88 o 
   0  18  13     1311.87     1380.53     67.83 o 
   1  18  13       47.69       44.69     26.93 o 
   2  18  13      490.37      404.69     38.79 o 
   3  18  13       18.14       54.30     45.10 o 
   4  18  13      351.52      284.05     55.56 o 
   5  18  13       19.03       12.57     11.92 o 
   6  18  13       57.83       63.51     35.68 o 
  -7  19  13       14.18       71.44     30.57 o 
  -6  19  13      336.66      306.80     62.37 o 
  -5  19  13        3.27       11.82     46.07 o 
  -4  19  13       99.94      116.99     48.33 o 
  -2  19  13        5.74      -21.63     41.79 o 
  -1  19  13       41.91       30.05     24.32 o 
   0  19  13      773.97      715.55     70.74 o 
   1  19  13       16.05      -34.60     34.60 o 
   2  19  13       77.70       63.90     40.52 o 
   3  19  13     1230.51     1311.88     91.91 o 
   4  19  13       73.90      110.00     48.44 o 
   5  19  13       75.93       96.32     36.79 o 
   6  19  13      247.44      170.90     42.00 o 
  -6  20  13       51.30       67.46     50.70 o 
  -5  20  13       55.72       43.45     37.72 o 
  -4  20  13        5.03       -7.20     26.13 o 
  -3  20  13      428.90      376.77     62.32 o 
  -2  20  13      712.70      623.80     70.95 o 
  -1  20  13      332.04      409.83     61.74 o 
   0  20  13       23.93      -33.61     36.63 o 
   1  20  13      608.12      646.57     69.33 o 
   2  20  13        1.48      -37.59     37.59 o 
   3  20  13      243.35      356.01     62.89 o 
   4  20  13        5.05      -40.29     40.29 o 
   5  20  13        3.28       25.49     51.27 o 
  -6  21  13       90.46        5.41     17.63 o 
  -5  21  13      156.77      247.08     54.70 o 
  -4  21  13        7.46       15.47     46.68 o 
  -3  21  13      128.84      100.86     46.98 o 
  -2  21  13       56.85       74.45     43.39 o 
  -1  21  13       11.08       17.23     42.69 o 
   0  21  13       83.54       37.84     42.97 o 
   1  21  13      585.32      558.39     67.24 o 
   2  21  13      589.14      546.22     68.46 o 
   3  21  13       72.74       68.35     47.86 o 
   4  21  13      300.39      311.09     58.50 o 
  -5  22  13       25.01       28.25     46.15 o 
  -4  22  13       25.96       -1.61     46.47 o 
  -3  22  13       32.76      -29.79     41.29 o 
  -2  22  13       34.15        1.00     43.15 o 
  -1  22  13       14.24       86.09     46.19 o 
   0  22  13       21.75      -16.58     40.98 o 
   1  22  13       39.53       46.86     44.56 o 
   2  22  13        3.02      -43.22     45.07 o 
   3  22  13        7.00      110.64     54.11 o 
   4  22  13        6.04      -21.36     48.71 o 
  -4  23  13       35.77       -8.64     42.69 o 
  -3  23  13      120.53       97.75     47.06 o 
  -2  23  13       53.66      -22.72     43.67 o 
  -1  23  13      189.74       49.26     46.04 o 
   0  23  13      193.39      139.46     49.95 o 
   1  23  13      224.73      194.88     54.33 o 
   2  23  13       53.12      102.57     55.07 o 
   3  23  13      379.93      414.86     67.37 o 
  -3  24  13       40.97       11.43     44.51 o 
  -2  24  13        6.18      -43.00     43.00 o 
  -1  24  13       20.39      -18.14     47.53 o 
   0  24  13       43.55      108.33     48.08 o 
   1  24  13       76.93       97.38     50.80 o 
 -10   0  14      729.58      775.35     61.24 o 
  -9   0  14      426.48      466.86     49.01 o 
  -8   0  14      375.82      425.10     35.21 o 
  -7   0  14     2320.82     2349.57     64.18 o 
  -5   0  14     1034.69     1035.64     41.02 o 
  -4   0  14      898.85      919.95     38.98 o 
  -3   0  14     3396.39     3399.74     71.18 o 
  -2   0  14      188.80      218.66     22.59 o 
  -1   0  14      200.04      205.12     21.41 o 
   0   0  14      883.65      902.70     24.77 o 
   1   0  14     2757.34     2803.48     43.74 o 
   2   0  14      394.99      380.92     28.91 o 
   3   0  14      647.50      587.79     52.83 o 
   4   0  14      148.21      180.52     39.87 o 
   5   0  14     1739.32     1809.10     89.59 o 
   6   0  14      248.85      178.31     46.52 o 
   7   0  14        3.43       12.34     40.58 o 
   8   0  14       57.75       75.56     48.96 o 
   9   0  14        2.14       21.57     50.38 o 
 -10   1  14      102.37      135.56     48.19 o 
  -9   1  14      699.92      759.24     39.79 o 
  -8   1  14      137.36      138.18     19.82 o 
  -7   1  14       38.43       31.35     15.41 o 
  -6   1  14       80.91       73.96     18.61 o 
  -5   1  14       73.69       54.41     13.67 o 
  -4   1  14       10.36       -5.79     12.10 o 
  -3   1  14       94.34       80.55     13.29 o 
  -2   1  14        1.62       -6.15     10.36 o 
  -1   1  14      169.46      202.33     13.40 o 
   0   1  14      309.69      326.29     13.02 o 
   1   1  14        1.36       -3.61      6.81 o 
   2   1  14       45.24       55.87     10.20 o 
   3   1  14      269.96      305.54     29.70 o 
   4   1  14       93.57       87.53     24.84 o 
   5   1  14      131.66      186.92     29.02 o 
   6   1  14        2.60       -1.03     26.21 o 
   7   1  14       53.36       -9.27     42.55 o 
   8   1  14       45.25       53.72     34.11 o 
   9   1  14       80.28       50.34     36.59 o 
 -10   2  14       42.98       37.22     25.48 o 
  -9   2  14     1487.18     1490.48     50.79 o 
  -8   2  14     1877.59     1920.09     48.94 o 
  -7   2  14      489.52      516.97     25.11 o 
  -6   2  14     1570.68     1594.80     38.72 o 
  -5   2  14     2698.22     2692.75     46.21 o 
  -4   2  14     1978.84     1961.93     38.22 o 
  -3   2  14      300.70      326.42     18.15 o 
  -2   2  14     3764.60     3736.01     47.52 o 
  -1   2  14     3305.60     3273.59     39.86 o 
   0   2  14      537.18      591.90     17.76 o 
   1   2  14      340.40      360.58     13.48 o 
   2   2  14      926.40      956.68     22.11 o 
   3   2  14      173.64      202.46     26.35 o 
   4   2  14      558.01      652.57     49.40 o 
   5   2  14       33.36       43.24     23.73 o 
   6   2  14      114.97      116.13     29.59 o 
   7   2  14      374.24      392.18     49.09 o 
   8   2  14      245.53      410.58     62.96 o 
   9   2  14       22.51       18.32     35.49 o 
 -10   3  14       40.48       52.09     25.53 o 
  -9   3  14      476.31      503.95     61.74 o 
  -8   3  14       40.35       35.95     16.37 o 
  -7   3  14       35.63       23.04     30.74 o 
  -6   3  14      152.74      132.68     16.85 o 
  -5   3  14       43.43       44.06     15.90 o 
  -4   3  14      190.41      170.78     16.07 o 
  -3   3  14      339.79      348.62     16.71 o 
  -2   3  14      168.90      184.15     13.58 o 
  -1   3  14      583.33      551.73     17.44 o 
   0   3  14      143.85      155.52     11.62 o 
   1   3  14      187.36      137.47     13.70 o 
   2   3  14        9.70       -1.01     14.24 o 
   3   3  14      285.84      280.04     23.10 o 
   4   3  14       17.33        3.87     20.77 o 
   5   3  14        8.98       20.35     23.57 o 
   6   3  14      414.90      476.04     74.74 o 
   7   3  14       17.95       -3.45     37.22 o 
   8   3  14       17.87       -6.79     30.33 o 
   9   3  14       16.63      -12.16     77.73 o 
 -10   4  14      241.16      269.71     75.87 o 
  -9   4  14       49.10       45.79     22.67 o 
  -8   4  14     1222.84     1243.57     35.64 o 
  -7   4  14     2430.48     2518.57     46.97 o 
  -6   4  14      543.05      543.15     25.20 o 
  -5   4  14      927.76      952.26     26.20 o 
  -4   4  14     1985.69     1951.64     34.30 o 
  -3   4  14     3201.26     3141.89     44.18 o 
  -2   4  14     1565.45     1535.68     29.40 o 
  -1   4  14      450.21      464.91     16.69 o 
   0   4  14      905.24      867.89     22.76 o 
   1   4  14     1503.16     1496.54     39.10 o 
   2   4  14      529.36      540.97     26.62 o 
   3   4  14       59.70       85.21     17.97 o 
   4   4  14      511.43      580.67     38.97 o 
   5   4  14      155.57      182.13     44.99 o 
   6   4  14        2.89       95.90     28.37 o 
   7   4  14      432.13      486.73     43.59 o 
   8   4  14       15.01       31.04     31.35 o 
   9   4  14        0.73       -4.37     35.49 o 
 -10   5  14      115.01      101.89     27.23 o 
  -9   5  14       14.16        9.77     23.46 o 
  -8   5  14      219.35      221.12     20.41 o 
  -7   5  14        5.79       19.92     15.70 o 
  -6   5  14        1.48        2.54     12.18 o 
  -5   5  14       45.72       44.58     12.34 o 
  -4   5  14       10.76       20.49     11.73 o 
  -3   5  14      333.46      318.65     17.22 o 
  -2   5  14        1.43       -8.93      8.93 o 
  -1   5  14        3.82        8.21     10.09 o 
   0   5  14        3.59       -9.01      9.82 o 
   1   5  14      248.29      254.05     21.51 o 
   2   5  14      240.81      228.43     21.20 o 
   3   5  14       20.42       29.69     16.06 o 
   4   5  14       98.53      114.29     39.93 o 
   5   5  14       68.26       53.50     40.13 o 
   6   5  14       33.29       26.83     26.14 o 
   7   5  14      367.70      462.09     56.73 o 
   8   5  14      690.45      926.53     58.42 o 
   9   5  14       23.88        1.53     94.47 o 
 -10   6  14      329.94      327.22     33.53 o 
  -9   6  14      632.27      691.30     48.82 o 
  -8   6  14      109.25       66.04     24.28 o 
  -7   6  14       94.45       89.43     15.59 o 
  -6   6  14     1373.49     1337.15     31.04 o 
  -5   6  14      706.79      708.02     24.44 o 
  -4   6  14      348.88      324.61     19.58 o 
  -3   6  14     1397.74     1388.51     33.77 o 
  -2   6  14      184.22      204.37     14.78 o 
  -1   6  14     1995.55     1983.96     34.15 o 
   0   6  14      995.66     1012.73     38.35 o 
   1   6  14       84.04       74.98     16.74 o 
   2   6  14      368.36      432.79     26.22 o 
   3   6  14      696.88      666.56     37.56 o 
   4   6  14        2.06        2.94     22.67 o 
   5   6  14      161.43      197.19     48.15 o 
   6   6  14       16.26       -8.82     39.64 o 
   7   6  14       43.09       26.57     29.27 o 
   8   6  14      220.38      263.91     41.43 o 
   9   6  14       13.99      -28.92     37.53 o 
 -10   7  14       99.70       90.14     27.67 o 
  -9   7  14      172.87      171.19     29.53 o 
  -8   7  14      359.68      337.74     29.44 o 
  -7   7  14      496.87      475.63     23.25 o 
  -6   7  14       56.31       67.29     14.49 o 
  -5   7  14        6.79        1.25     11.86 o 
  -4   7  14       29.66       28.96     12.40 o 
  -3   7  14       47.54       32.42     10.81 o 
  -2   7  14      171.88      177.48     15.11 o 
  -1   7  14      185.52      189.12     14.66 o 
   0   7  14      112.14      127.37     15.73 o 
   1   7  14      446.11      450.95     26.96 o 
   2   7  14     1144.34     1154.21     46.83 o 
   3   7  14       24.36       22.76     26.42 o 
   4   7  14      761.42      843.52     37.67 o 
   5   7  14      748.39      900.00     72.41 o 
   6   7  14      261.41      376.06     60.66 o 
   7   7  14      844.60      964.48     79.35 o 
   8   7  14       88.30      147.95    148.01 o 
 -10   8  14       96.11      135.02     28.94 o 
  -9   8  14       44.31       38.51     21.82 o 
  -8   8  14        8.40        4.23     19.61 o 
  -7   8  14      916.69      925.45     32.36 o 
  -6   8  14      320.96      309.09     19.49 o 
  -5   8  14       65.32       52.15     13.56 o 
  -4   8  14     1910.41     1922.33     33.10 o 
  -3   8  14      298.43      294.74     17.58 o 
  -2   8  14      170.90      195.18     15.47 o 
  -1   8  14      216.44      242.73     15.93 o 
   0   8  14      276.05      276.00     18.49 o 
   1   8  14      662.47      625.76     31.41 o 
   2   8  14      411.20      411.11     33.68 o 
   3   8  14       29.92       40.61     21.72 o 
   4   8  14      145.40      195.24     23.29 o 
   5   8  14       14.96       62.22     42.51 o 
   6   8  14      123.26      321.17     55.20 o 
   7   8  14        4.16      -35.81     42.83 o 
   8   8  14      232.65      356.50     64.01 o 
 -10   9  14      193.05      138.39     43.03 o 
  -9   9  14      390.94      362.71     29.65 o 
  -8   9  14      137.64      144.89     23.07 o 
  -7   9  14        3.37       14.82     14.96 o 
  -6   9  14        2.38      -13.48     13.48 o 
  -5   9  14        0.40        2.92     11.44 o 
  -4   9  14       36.45       43.60     11.80 o 
  -3   9  14       38.20       50.63     14.25 o 
  -2   9  14      155.94      171.05     15.16 o 
  -1   9  14      117.67      111.50     18.40 o 
   0   9  14      934.92      974.53     31.28 o 
   1   9  14       80.14       98.33     18.53 o 
   2   9  14      597.89      716.47     40.84 o 
   3   9  14      932.10     1042.16     47.71 o 
   4   9  14       35.30       46.88     19.50 o 
   5   9  14      159.17      267.40     53.41 o 
   6   9  14     1147.52     1294.54     85.75 o 
   7   9  14        8.28      116.85     50.08 o 
   8   9  14      122.72      161.41     55.52 o 
  -9  10  14       63.95       96.47     38.74 o 
  -8  10  14       16.87        5.64     20.18 o 
  -7  10  14        3.69       -8.38     14.16 o 
  -6  10  14       10.14       11.15     12.91 o 
  -5  10  14       79.66      112.40     15.14 o 
  -4  10  14       35.91       43.28     14.19 o 
  -3  10  14       38.66       64.41     13.95 o 
  -2  10  14      269.09      258.74     17.34 o 
  -1  10  14       68.32       58.21     14.87 o 
   0  10  14      455.50      486.69     32.61 o 
   1  10  14      181.68      213.43     23.38 o 
   2  10  14       39.60       33.83     27.79 o 
   3  10  14      254.87      250.52     35.03 o 
   4  10  14       53.21       32.42     20.05 o 
   5  10  14        0.01       19.55     28.87 o 
   6  10  14       97.90       35.70     43.23 o 
   7  10  14        0.14       43.04     44.43 o 
   8  10  14       48.20      197.19     56.40 o 
  -9  11  14      348.77      341.19     30.06 o 
  -8  11  14      112.90       86.62     23.05 o 
  -7  11  14       11.11        9.19     19.75 o 
  -6  11  14        9.34        6.85     12.97 o 
  -5  11  14        1.44       -4.48     12.05 o 
  -4  11  14       82.77       72.93     14.75 o 
  -3  11  14      289.57      303.84     18.84 o 
  -2  11  14      257.15      225.46     22.23 o 
  -1  11  14      231.30      231.30     19.04 o 
   0  11  14      158.51      161.05     22.06 o 
   1  11  14      171.13      204.71     39.11 o 
   2  11  14       77.80      146.68     37.25 o 
   3  11  14     1705.41     1855.78     83.44 o 
   4  11  14      945.85     1049.03     52.05 o 
   5  11  14       13.33       10.78     21.35 o 
   6  11  14      274.50      256.42     55.75 o 
   7  11  14      488.36      476.56     66.37 o 
   8  11  14       72.95       74.10     49.88 o 
  -9  12  14        2.26       17.56     22.81 o 
  -8  12  14       65.18       52.71     22.60 o 
  -7  12  14       80.03       75.87     21.89 o 
  -6  12  14        1.52      -11.10     13.16 o 
  -5  12  14        0.49      -10.50     13.78 o 
  -4  12  14        7.23        6.27     12.64 o 
  -3  12  14        6.70        8.22     12.63 o 
  -2  12  14        1.39       -0.64     10.69 o 
  -1  12  14       35.26       36.18     14.84 o 
   0  12  14       95.29       85.97     19.50 o 
   1  12  14       45.16       39.56     23.16 o 
   2  12  14       47.27       46.90     24.36 o 
   3  12  14      117.27       67.07     25.92 o 
   4  12  14        0.86      -22.50     22.50 o 
   5  12  14        3.90       19.33     21.97 o 
   6  12  14      514.80      619.88     73.12 o 
   7  12  14       24.70       32.03     46.28 o 
  -9  13  14       85.42       41.64     23.97 o 
  -8  13  14      304.11      381.79     52.55 o 
  -7  13  14      166.88      141.45     24.10 o 
  -6  13  14      717.48      743.15     25.95 o 
  -5  13  14       21.88       17.29     14.67 o 
  -4  13  14      140.05      163.34     19.34 o 
  -3  13  14      203.88      217.75     21.37 o 
  -2  13  14      111.96      131.42     17.90 o
[truncated: 64,752 more chars]
